# Supplementary material for: Deciphering a hexameric protein complex with Angstrom optical resolution
Source: eLife. 2022 May 26;11:e76308. doi: 10.7554/eLife.76308 (PMC9142145; doi:10.7554/eLife.76308)
Supplement: Figure 1—source data 1. [file elife-76308-fig1-data1.zip]

Archive with 2 entries (1 files):
- Figure 1 -source data 1/
- Figure 1 -source data 1/Figure 1 -source data 1.xlsx
