# Supplementary material for: Deciphering a hexameric protein complex with Angstrom optical resolution
Source: eLife. 2022 May 26;11:e76308. doi: 10.7554/eLife.76308 (PMC9142145; doi:10.7554/eLife.76308)
Supplement: Figure 1—source data 2. [file elife-76308-fig1-data2.zip › Figure 1-source data 2/Figure 1-source data 2.xlsx]

## Sheet: Sheet1
	Protein	Human PCNA	ClpB
	Total number of particles	7593	23765
	Particles identified with three polarization states	2543	6259
	Particles per class (Classification)	-	C1	C2	C3
			3806	407	2046
	Particles used for 3D reconstruction	119	232	100	135
	Yield	~ 5 %	~ 7 %
