# Supplementary material for: Deciphering a hexameric protein complex with Angstrom optical resolution
Source: eLife. 2022 May 26;11:e76308. doi: 10.7554/eLife.76308 (PMC9142145; doi:10.7554/eLife.76308)
Supplement: Figure 2—source data 3. [file elife-76308-fig2-data3.zip › Figure 2-source data 3/Figure 2-source data 3.xlsx]

## Sheet: Figure 2c
			FSC curve
		x (spatial frequency 1/Å)	y (Correlation)
		0	1
		0.00555556	0.975756
		0.0111111	0.864814
		0.0166667	0.742345
		0.0222222	0.645304
		0.0277778	0.589779
		0.0333333	0.509025
		0.0388889	0.404047
		0.0444444	0.350019
		0.05	0.284625
		0.0555556	0.340937
		0.0611111	0.265537
		0.0666667	0.312378
		0.0722222	0.294006
		0.0777778	0.285579
		0.0833333	0.290917
		0.0888889	0.25458
		0.0944444	0.287682
		0.1	0.237223
		0.105556	0.291841
		0.111111	0.230471
		0.116667	0.283245
		0.122222	0.24046
		0.127778	0.242433
		0.133333	0.275932
		0.138889	0.201563
		0.144444	0.278205
		0.15	0.214969
		0.155556	0.262088
		0.161111	0.234337
		0.166667	0.22799
		0.172222	0.241421
		0.177778	0.202596
		0.183333	0.247866
		0.188889	0.203831
		0.194444	0.227095
		0.2	0.207291
		0.205556	0.186257
		0.211111	0.198012
		0.216667	0.176116
		0.222222	0.188256
		0.227778	0.17151
		0.233333	0.168987
		0.238889	0.159612
		0.244444	0.158924
		0.25	0.147426
		0.255556	0.149436
		0.261111	0.14967
		0.266667	0.125618
		0.272222	0.121736
		0.277778	0.119374
		0.283333	0.105355
		0.288889	0.101948
		0.294444	0.0982237
		0.3	0.0920241
		0.305556	0.0822198
		0.311111	0.0932348
		0.316667	0.0689526
		0.322222	0.0734439
		0.327778	0.0588463
		0.333333	0.05299
