# Supplementary material for: Deciphering a hexameric protein complex with Angstrom optical resolution
Source: eLife. 2022 May 26;11:e76308. doi: 10.7554/eLife.76308 (PMC9142145; doi:10.7554/eLife.76308)
Supplement: Figure 3—source data 1. [file elife-76308-fig3-data1.zip › Figure 3-source data 1/Figure 3-source data 1.xlsx]

## Sheet: Figure 3a, supplement 1
				Raw localized coordinates of each flourophore for calss 1									X: is the x corrdinates		Y : is the y coordinates			dX and dY are the localization prescision in X and Y respectively	Numbers 1, 2 ,3 indicate each flurophore on single proteins
	Molecule #	X1	Y1	dX1	dY1	<dX1,dY1>	X2	Y2	dX2	dY2	<dX2,dY2>	X3	Y3	dX3	dY3	<dX3,dY3>
	1	-3.33352	-0.720927	0.194891	0.205857	0.200374	-0.152189	-0.411081	0.0744417	0.076498	0.0754698	2.96631	1.88581	0.252448	0.248367	0.250407
	2	-1.84306	-4.12339	0.274925	0.282729	0.278827	-2.00268	-3.98111	0.447362	0.476287	0.461825	-5.01598	-1.99304	0.743384	0.784777	0.76408
	3	-0.903699	0.326777	0.089128	0.0902142	0.0896711	-0.721634	-0.0326837	0.104855	0.106604	0.10573	3.84725	-1.23499	0.215264	0.214613	0.214938
	4	7.07991	4.09512	0.85357	0.813859	0.833714	7.05533	2.06354	0.403518	0.361096	0.382307	10.0957	-1.20999	0.292957	0.29159	0.292274
	5	3.55302	1.29327	0.292853	0.310295	0.301574	0.11437	0.613335	0.57184	0.584827	0.578333	-2.95127	3.64534	0.479461	0.517464	0.498463
	6	-1.04628	0.27086	0.502982	0.446292	0.474637	2.08675	3.5194	0.264628	0.24971	0.257169	2.0926	3.41305	0.297291	0.273934	0.285613
	7	19.518	-18.4386	0.691671	0.669075	0.680373	13.1182	-14.5916	0.938976	0.909847	0.924411	18.467	-23.6441	0.993675	0.970233	0.981954
	8	-1.63388	-2.37442	0.297128	0.341132	0.31913	-0.780982	0.640221	0.1532	0.157762	0.155481	3.21338	1.74105	0.358587	0.372526	0.365557
	9	-3.78025	1.83596	0.371679	0.397806	0.384743	-0.843952	-0.274614	0.280226	0.252472	0.266349	7.60589	-3.98491	0.284854	0.241079	0.262966
	10	-5.46145	0.511176	0.545625	0.524709	0.535167	-4.07086	-1.99563	0.57304	0.559285	0.566163	0.503763	0.292883	0.156625	0.157976	0.157301
	11	-2.12013	2.09292	0.401068	0.407943	0.404506	1.36013	1.79547	0.873774	0.847786	0.86078	1.00815	-3.05748	0.29909	0.30549	0.30229
	12	-1.34119	-1.12053	0.115861	0.110067	0.112964	0.217867	1.88144	0.144222	0.144708	0.144465	2.59269	1.95066	0.202053	0.208163	0.205108
	13	-0.336552	-6.11144	0.677216	0.620173	0.648695	0.338263	-2.94112	0.306292	0.300065	0.303179	3.96755	-3.82995	0.552268	0.556005	0.554137
	14	4.02263	2.13315	0.6766	0.599438	0.638019	0.188252	-0.0955777	0.0710534	0.0804759	0.0757647	1.85433	-1.61803	0.339187	0.389839	0.364513
	15	-1.61341	4.25745	0.237102	0.254581	0.245842	-0.184123	0.688545	0.0756557	0.0917521	0.0837039	-0.112454	0.758636	0.0577761	0.0708169	0.0642965
	16	-44.6772	3.94181	0.193346	0.150414	0.17188	-46.233	3.92037	0.456111	0.42577	0.440941	-53.9441	3.89976	0.322242	0.334886	0.328564
	17	1.46387	-2.04646	0.973851	0.867262	0.920556	0.970026	0.767402	0.897721	0.776492	0.837106	-1.90279	1.77331	0.949082	0.831922	0.890502
	18	0.767636	-2.39827	0.239019	0.242298	0.240658	-0.394195	1.18343	0.183211	0.183181	0.183196	-2.94473	1.07938	0.383371	0.409972	0.396671
	19	4.62838	3.15675	0.427828	0.463353	0.44559	-0.249606	1.65369	0.139997	0.153149	0.146573	1.41166	0.23769	0.262489	0.28754	0.275015
	20	2.50817	4.72116	0.283503	0.281446	0.282474	0.209617	3.15075	0.117489	0.124424	0.120956	1.39668	6.97676	0.423772	0.348628	0.3862
	21	-6.19403	-5.14869	0.332731	0.349025	0.340878	3.74104	-2.42771	0.733774	0.774795	0.754284	3.03508	-5.03005	0.130618	0.132877	0.131747
	22	2.61512	2.91251	0.374061	0.436938	0.405499	-0.368151	-0.60994	0.0923593	0.104823	0.0985914	-0.411439	4.33597	0.206174	0.229463	0.217818
	23	16.7664	-7.45159	0.176412	0.17862	0.177516	14.5948	-9.05219	0.290371	0.297387	0.293879	9.99191	-7.87428	0.311315	0.316912	0.314113
	24	-0.277641	-2.68402	0.151394	0.174343	0.162869	0.968515	0.980227	0.1211	0.142874	0.131987	-1.10579	2.18989	0.265097	0.29826	0.281679
	25	-6.49306	3.51837	0.152687	0.164233	0.15846	0.784698	1.10584	0.203068	0.198105	0.200587	-0.976528	-0.890203	0.350976	0.354661	0.352818
	26	1.98615	5.76765	0.71895	0.544474	0.631712	-1.07053	3.6833	0.242492	0.257575	0.250034	3.87264	-0.212408	0.0848174	0.104689	0.094753
	27	0.229711	6.68354	0.0541531	0.0675824	0.0608677	-1.3922	4.32558	0.287003	0.332166	0.309585	-4.98627	-3.67797	0.192443	0.238611	0.215527
	28	-5.19598	-3.12525	0.346234	0.365935	0.356085	-2.58583	-1.8711	0.226714	0.245656	0.236185	0.430124	-0.0988389	0.0669993	0.0743413	0.0706703
	29	1.89411	-0.708068	0.17375	0.174629	0.17419	-1.46163	0.154828	0.12273	0.125759	0.124245	-10.9156	2.19388	0.447023	0.395441	0.421232
	30	-27.2158	-12.6148	0.234362	0.194119	0.214241	-19.7791	-13.59	0.718012	0.455121	0.586567	-12.4684	-10.1543	0.353927	0.45695	0.405438
	31	4.80056	5.78735	0.109413	0.110892	0.110153	-1.88979	4.42693	0.879116	0.714825	0.79697	-9.01144	11.1095	0.297924	0.317783	0.307853
	32	-1.20717	1.00025	0.141963	0.153836	0.1479	-1.09017	0.497668	0.111888	0.118979	0.115434	-0.661153	-3.44862	0.392603	0.451165	0.421884
	33	5.08973	-1.26577	0.795967	0.742304	0.769135	1.6313	-0.611045	0.148762	0.158073	0.153417	-1.31158	-1.53773	0.152138	0.167835	0.159986
	34	-13.8156	16.2629	0.12686	0.144428	0.135644	-15.0634	19.6458	0.0710795	0.0922561	0.0816678	-12.5081	13.8962	0.1891	0.351397	0.270248
	35	-0.90385	2.65011	0.0568571	0.0606487	0.0587529	-0.454672	0.385097	0.357765	0.384023	0.370894	2.72572	0.25398	0.794791	0.884683	0.839737
	36	3.41885	-0.191376	0.285214	0.28003	0.282622	0.659103	-2.67609	0.615824	0.674149	0.644986	-2.39391	1.3347	0.263225	0.280808	0.272016
	37	3.76879	-0.740422	1.01214	0.648928	0.830535	9.66637	3.54419	1.12965	0.799378	0.964514	6.98062	5.74002	0.39647	0.376586	0.386528
	38	-1.15665	-1.26203	0.209037	0.208238	0.208638	-0.130453	2.15722	0.210734	0.213291	0.212013	-6.16651	-0.896314	0.616453	0.56177	0.589112
	39	3.3805	-2.08115	0.539856	0.655361	0.597608	1.78013	1.66822	0.402642	0.91081	0.656726	-4.57807	-1.40489	0.0678653	0.083241	0.0755531
	40	1.42317	1.44063	0.325609	0.307811	0.31671	-1.49304	-3.38002	0.84422	0.862542	0.853381	10.88	2.55591	0.766369	0.723244	0.744806
	41	1.72047	-16.7198	0.584332	0.701237	0.642784	2.84502	-6.85991	0.4383	0.626234	0.532267	0.120679	-8.38635	0.790956	1.09762	0.944286
	42	0.372363	-1.98469	0.314496	0.372881	0.343688	1.93977	0.778675	0.561294	0.635244	0.598269	-0.0435923	1.78055	0.683865	0.727698	0.705782
	43	-3.12631	6.78249	0.460638	0.504473	0.482555	3.80889	2.21417	0.597203	0.770421	0.683812	3.57536	-0.200096	0.543673	0.756025	0.649849
	44	0.377249	3.5957	0.551004	0.572238	0.561621	2.03892	1.85929	0.563417	0.572001	0.567709	-1.42144	-0.9357	0.40477	0.422183	0.413477
	45	0.431229	-0.737786	0.211889	0.217825	0.214857	-1.84144	2.53643	0.221648	0.231198	0.226423	-1.2546	5.68268	0.762586	0.756149	0.759367
	46	-1.01493	-2.21869	0.79397	0.737622	0.765796	-3.97872	5.32647	0.775396	0.742741	0.759069	-1.7795	8.18972	0.366914	0.374578	0.370746
	47	2.88834	0.438391	0.656423	0.746226	0.701324	0.633326	2.40084	0.457298	0.532587	0.494943	-1.125	-1.91977	0.223154	0.242936	0.233045
	48	9.60516	2.03361	0.529846	0.542236	0.536041	2.47382	-0.521845	0.165724	0.172173	0.168949	0.540676	-0.377069	0.0934645	0.0945568	0.0940106
	49	1.86613	-2.16912	0.951185	1.03137	0.991279	-1.38303	0.481207	0.419148	0.449293	0.434221	4.1761	-1.2746	0.508925	0.526255	0.51759
	50	-3.58193	0.860476	0.218885	0.224192	0.221539	-1.35576	0.218954	0.146791	0.136585	0.141688	1.07757	-0.662329	0.0850194	0.0794337	0.0822266
	51	-4.31109	4.92463	0.642162	0.532552	0.587357	3.09837	-0.261184	0.980661	0.806282	0.893472	-1.83628	-1.99299	0.316896	0.275578	0.296237
	52	0.794799	-4.03917	0.40663	0.38454	0.395585	3.90405	-3.41791	0.648702	0.645444	0.647073	-0.0743735	-0.522298	0.260419	0.267548	0.263983
	53	3.4892	8.23063	0.630856	0.816818	0.723837	0.760947	0.041486	0.486539	0.613297	0.549918	-4.44201	-0.908483	0.136937	0.135371	0.136154
	54	12.9214	-8.21515	0.132084	0.158396	0.14524	13.1694	-7.75017	0.141195	0.140541	0.140868	17.0603	-5.9422	0.128641	0.147523	0.138082
	55	32.3585	26.9388	1.07376	0.903485	0.98862	31.0789	23.5826	0.355838	0.340989	0.348414	28.7939	21.457	0.55764	0.554095	0.555867
	56	3.21444	-3.43035	0.773046	0.64857	0.710808	5.85787	-4.04089	0.821603	0.801227	0.811415	6.71893	-9.51316	0.565131	0.527048	0.546089
	57	-0.809406	-4.813	0.210939	0.204079	0.207509	0.996752	-2.56265	0.346059	0.334546	0.340303	1.42374	0.936402	0.275533	0.316366	0.295949
	58	6.30004	-0.554953	0.475993	0.470214	0.473104	-0.831114	-0.341393	0.111521	0.102239	0.10688	-0.945329	-0.369395	0.129996	0.122735	0.126365
	59	2.07398	8.43466	0.210579	0.302674	0.256626	4.97252	0.608823	0.268334	0.299472	0.283903	4.54143	-6.48622	0.210209	0.204534	0.207372
	60	-0.23847	-5.05448	0.916244	0.756176	0.83621	1.40372	-1.23564	0.184242	0.166961	0.175601	-1.94394	-0.354354	0.0968194	0.0873552	0.0920873
	61	1.04917	3.30273	0.142146	0.149925	0.146035	0.0904913	0.562137	0.20304	0.222295	0.212667	-0.155896	-2.16591	0.156669	0.176498	0.166584
	62	-9.19184	0.591175	0.412755	0.376682	0.394718	-0.358971	0.270521	0.078463	0.0827135	0.0805882	-1.45623	-0.0457017	0.0474357	0.0486492	0.0480425
	63	0.50018	5.03202	0.262881	0.283767	0.273324	-1.18293	-0.375136	0.22069	0.229397	0.225044	-5.84154	1.63908	0.606103	0.649187	0.627645
	64	0.919709	6.06107	0.13733	0.127618	0.132474	-0.297852	-1.89363	0.238957	0.225732	0.232344	2.40041	-0.593285	0.23676	0.221147	0.228953
	65	-5.68269	5.00834	0.848844	0.755059	0.801952	-0.270185	-0.791196	0.43257	0.415164	0.423867	6.5087	2.01911	0.524809	0.474896	0.499853
	66	-50.8682	22.0778	0.939276	0.746862	0.843069	-52.2113	22.4541	0.504276	0.364777	0.434526	-41.0545	20.5577	0.902847	0.838534	0.870691
	67	-6.45752	5.37482	0.205273	0.21546	0.210366	-4.34104	2.84336	0.477717	0.497339	0.487528	0.723697	5.76553	0.555785	0.589145	0.572465
	68	-4.31183	-3.59468	0.137261	0.146955	0.142108	-0.666841	-2.81675	0.115055	0.153505	0.13428	-0.725587	1.33516	0.228979	0.476086	0.352532
	69	2.33967	2.84951	0.333897	0.432534	0.383216	5.39868	2.85015	0.41241	0.549948	0.481179	-4.32166	-2.67498	0.153367	0.190285	0.171826
	70	-3.90924	-2.8767	0.434069	0.439091	0.43658	1.41723	-1.82862	0.167393	0.168779	0.168086	2.72033	-5.80539	0.919998	0.931435	0.925716
	71	-5.08497	-2.53604	0.275428	0.294331	0.28488	1.44039	0.576213	0.287121	0.302391	0.294756	2.23914	-3.41823	0.335226	0.368447	0.351837
	72	-1.03069	-4.88608	0.366641	0.395569	0.381105	1.45202	1.02199	0.355461	0.383126	0.369293	5.68481	8.04581	0.250482	0.266809	0.258646
	73	-3.35502	6.44379	0.116461	0.121373	0.118917	0.0737412	6.71335	0.746119	0.725153	0.735636	3.24363	-2.09735	0.169397	0.217521	0.193459
	74	1.47913	0.969554	0.152144	0.12211	0.137127	1.30768	0.460594	0.0719085	0.0616924	0.0668004	-2.67062	-5.06054	0.436233	0.534742	0.485487
	75	0.300614	0.645832	0.114148	0.11793	0.116039	0.82622	3.1969	0.489451	0.460429	0.47494	3.25838	4.43997	0.803119	0.814627	0.808873
	76	-3.55294	6.60251	0.330612	0.336625	0.333619	-2.28988	-2.48228	0.743761	0.7529	0.748331	-1.14477	-4.19634	0.251345	0.242328	0.246836
	77	9.04278	-1.52642	0.479989	0.470029	0.475009	1.80209	-3.29369	0.15567	0.157813	0.156741	-1.7743	0.363288	0.0827618	0.0908882	0.086825
	78	4.4437	5.21898	0.246333	0.224297	0.235315	1.09783	1.12915	0.135601	0.121401	0.128501	-0.127089	-7.37622	0.627343	0.522093	0.574718
	79	3.58441	0.661609	0.487346	0.495856	0.491601	-1.59844	3.04679	0.841884	0.779376	0.81063	1.80025	-3.57545	0.222364	0.227275	0.224819
	80	89.264	19.5439	0.234659	0.255948	0.245303	86.2248	15.3008	0.147181	0.165285	0.156233	78.327	10.8519	0.183793	0.212697	0.198245
	81	-0.566105	-0.198448	0.390759	0.356975	0.373867	2.58535	0.943457	0.323684	0.320858	0.322271	3.90412	-2.06465	0.30599	0.318128	0.312059
	82	3.73164	1.76342	0.69138	0.774047	0.732713	2.14627	-0.310554	0.358251	0.425534	0.391893	-0.54312	-1.35889	0.132267	0.146188	0.139228
	83	-2.62708	3.5768	0.318734	0.314327	0.316531	2.63324	-0.0850362	0.370395	0.400323	0.385359	0.192154	4.0262	0.253064	0.275955	0.264509
	84	10.1251	-5.59634	0.56927	0.565828	0.567549	13.1407	-5.96456	0.389552	0.379794	0.384673	15.2794	-4.07891	0.938173	0.927381	0.932777
	85	-1.70573	-0.803707	0.144898	0.118302	0.1316	9.09416	8.31228	0.360435	0.412767	0.386601	7.58047	2.20465	0.523622	0.634893	0.579257
	86	0.113896	0.242275	0.358291	0.344184	0.351238	-3.486	0.086753	0.536879	0.525233	0.531056	-0.292522	-2.21964	0.527999	0.49905	0.513525
	87	2.24921	3.75654	0.228865	0.247839	0.238352	1.89479	0.022372	0.167662	0.185927	0.176795	-0.0921762	1.55787	0.127578	0.136205	0.131891
	88	2.63423	-1.02717	0.231429	0.238981	0.235205	6.03752	-2.27687	0.219592	0.229759	0.224675	8.5522	-5.18805	0.214108	0.227815	0.220962
	89	3.21858	1.21277	0.163122	0.172738	0.16793	-0.210753	-1.79542	0.277859	0.279823	0.278841	-0.970507	-1.46045	0.631032	0.612353	0.621692
	90	2.28294	-6.20251	0.424412	0.469741	0.447077	-1.23071	1.37242	0.8982	0.93632	0.91726	-0.562526	7.53004	0.325747	0.330537	0.328142
	91	-3.24952	-1.58212	0.291616	0.300334	0.295975	1.4483	-1.67445	0.992031	1.00249	0.997262	-0.630419	-7.86432	0.754952	0.750824	0.752888
	92	0.345489	5.98033	0.864317	0.834764	0.849541	2.5487	3.52034	1.01242	0.956641	0.984531	1.12337	-1.61599	0.438108	0.450427	0.444267
	93	-4.98788	-3.31505	0.772009	0.731218	0.751614	-5.22696	-6.2336	0.819191	0.810458	0.814824	-4.58546	-9.8155	0.47369	0.467857	0.470773
	94	-0.543298	-0.211727	0.133747	0.135637	0.134692	1.86713	-1.10091	0.355627	0.359574	0.3576	5.09439	0.249987	0.300944	0.311259	0.306101
	95	1.25958	-9.36411	0.564952	0.597463	0.581207	1.11641	-8.83388	0.735981	0.791449	0.763715	-0.145213	-5.01609	0.67699	0.756191	0.716591
	96	7.79531	2.15954	0.242891	0.251863	0.247377	1.28239	0.786116	0.296473	0.310447	0.30346	-6.06219	-0.895683	0.110321	0.112303	0.111312
	97	-2.28742	-5.14561	0.169387	0.207209	0.188298	-1.00347	-0.447893	0.187404	0.218366	0.202885	2.50322	7.57159	0.227335	0.237485	0.23241
	98	-8.07177	-6.48656	0.617924	0.581034	0.599479	0.00562885	-0.763287	0.225453	0.230931	0.228192	1.38223	1.32451	0.150158	0.153763	0.15196
	99	-2.02824	-1.97214	0.459858	0.490324	0.475091	-1.18284	1.37767	0.393402	0.394725	0.394063	2.58859	-1.77642	0.304651	0.337846	0.321248
	100	2.83619	-4.74764	0.267391	0.272877	0.270134	2.82546	-12.6681	0.268633	0.274666	0.27165	4.07236	-2.97383	0.33322	0.315424	0.324322
	101	-1.5606	-2.98362	0.593808	0.634418	0.614113	4.37203	-5.59498	0.527123	0.432725	0.479924	-5.31434	-8.6057	0.149908	0.150633	0.15027
	102	-0.462297	-8.76847	0.157961	0.185166	0.171563	5.0334	-8.65887	0.492576	0.614871	0.553724	6.19466	-10.9899	0.282157	0.469374	0.375765
	103	0.467403	4.76543	0.42807	0.444805	0.436437	-1.25281	-1.83425	0.470785	0.498877	0.484831	4.53687	-2.42339	0.53252	0.528495	0.530507
	104	-7.03046	-0.568066	0.688425	0.76368	0.726052	0.0320615	0.347798	0.445283	0.447898	0.44659	-0.818413	-3.39356	0.474303	0.497345	0.485824
	105	4.92696	-6.05772	0.224972	0.224072	0.224522	0.598089	-2.16371	0.66024	0.642298	0.651269	4.12681	6.40425	0.320609	0.283067	0.301838
	106	1.18781	-3.09176	0.416304	0.405238	0.410771	0.87225	-5.51464	0.531206	0.521482	0.526344	-3.41508	2.61425	0.178614	0.187994	0.183304
	107	-6.86893	1.30373	0.204586	0.214415	0.2095	4.21841	-0.389041	0.119955	0.124079	0.122017	-4.63502	-0.331107	0.35101	0.349774	0.350392
	108	-9.46247	-7.8716	0.120468	0.125998	0.123233	-4.45797	-3.08618	0.550179	0.533129	0.541654	-8.89644	-1.76636	0.495737	0.480019	0.487878
	109	27.5079	-16.4668	0.487663	0.350309	0.418986	21.0719	-11.5138	0.803001	0.528701	0.665851	23.488	-18.0945	0.972838	0.670702	0.82177
	110	10.2727	5.25904	0.137153	0.13635	0.136752	6.73566	3.81293	1.02171	0.950849	0.98628	-0.896034	-2.95399	0.44876	0.395207	0.421984
	111	-5.1789	-4.65578	0.270449	0.312791	0.29162	-0.505009	-2.62168	0.680548	0.763832	0.72219	-4.05642	-0.152658	0.405648	0.505319	0.455483
	112	-3.76324	-5.79488	0.2702	0.3126	0.2914	0.884987	-3.75915	0.678575	0.765766	0.72217	-2.63895	-1.31475	0.407105	0.50609	0.456597
	113	-3.4938	1.20379	0.449615	0.431423	0.440519	2.09693	-0.0890203	0.338413	0.325744	0.332079	-0.999703	1.22237	0.3164	0.316087	0.316243
	114	-7.93331	3.59988	0.45121	0.464087	0.457649	-0.287974	-1.52764	0.950496	1.00611	0.978303	1.20187	-3.77012	0.241474	0.249907	0.245691
	115	2.2469	-5.2324	0.202465	0.202517	0.202491	1.63712	-2.18345	0.431778	0.450349	0.441064	0.613114	7.34189	0.232093	0.254063	0.243078
	116	3.64154	0.485589	0.721907	0.792945	0.757426	0.76255	-3.93509	0.201991	0.210895	0.206443	-2.50691	-2.53458	0.259596	0.278061	0.268829
	117	1.71689	-9.98199	0.504666	0.531227	0.517946	-0.378958	-4.06036	0.748209	0.790529	0.769369	-2.51188	3.9166	0.232507	0.237066	0.234787
	118	-0.610997	-17.551	0.159228	0.29345	0.226339	-0.106374	-20.4805	0.214791	0.383323	0.299057	2.50928	-15.9406	0.450158	0.972285	0.711221
	119	-5.24583	-4.88598	0.413797	0.392216	0.403006	-0.34318	0.743122	0.281675	0.271258	0.276467	-0.161836	1.708	0.181089	0.183798	0.182444
	120	2.78265	3.56799	0.411039	0.441023	0.426031	2.61844	0.214997	0.483779	0.524604	0.504192	0.346342	-1.0366	0.288433	0.313898	0.301165
	121	-0.215362	-0.208145	0.256762	0.292096	0.274429	0.657058	2.31368	0.146972	0.18023	0.163601	4.17962	1.11049	0.309071	0.352616	0.330844
	122	-5.48484	-6.1072	0.232678	0.239008	0.235843	-2.45071	-3.6666	0.692432	0.740014	0.716223	3.07445	2.68147	0.584248	0.592164	0.588206
	123	-4.85624	-3.80501	0.209745	0.23289	0.221317	-0.608172	-0.502963	0.842538	0.948505	0.895522	1.91066	-1.139	0.149075	0.167182	0.158128
	124	-3.45036	0.63228	0.284111	0.281615	0.282863	0.0550989	0.5719	0.217125	0.217312	0.217219	2.92431	-1.05465	0.174353	0.176646	0.175499
	125	-1.1433	-0.66851	0.2168	0.232858	0.224829	1.79516	1.33566	0.291779	0.296632	0.294205	1.073	5.42068	0.468476	0.50229	0.485383
	126	-7.68927	3.56663	0.101503	0.1009	0.101202	-10.1555	2.16938	0.339244	0.31365	0.326447	-9.21436	-6.87093	0.286187	0.30009	0.293138
	127	1.76888	-1.21774	0.526258	0.563308	0.544783	-0.455293	-0.156018	0.372284	0.395388	0.383836	-3.15158	1.44035	0.388081	0.440691	0.414386
	128	0.805542	3.26174	0.228038	0.240385	0.234212	-3.33248	1.76317	0.0583796	0.0655786	0.0619791	0.58079	-1.65219	0.0764312	0.0828435	0.0796374
	129	3.24255	-0.78123	0.527383	0.602475	0.564929	1.24936	0.40176	0.152572	0.180249	0.166411	-3.61649	-1.96096	0.250313	0.252506	0.25141
	130	-4.6082	-1.58823	0.264977	0.246544	0.255761	-0.713303	-1.23062	0.650612	0.670912	0.660762	0.694583	-1.3112	0.349969	0.345649	0.347809
	131	-1.15931	-4.54821	0.246675	0.265036	0.255855	-2.58162	1.41437	0.118379	0.117325	0.117852	-9.88757	6.72842	0.494688	0.490732	0.49271
	132	0.759149	-0.523152	0.176399	0.207172	0.191786	-0.352814	-0.847094	0.270185	0.333921	0.302053	0.195749	3.94164	0.291749	0.286414	0.289082
	133	7.33485	10.2318	0.177517	0.189221	0.183369	4.43554	10.469	0.564206	0.601232	0.582719	2.79854	7.91726	0.974443	1.00494	0.98969
	134	4.30275	-9.14012	0.456432	0.462002	0.459217	4.02879	-3.75994	0.773707	0.752261	0.762984	-1.76703	2.30042	0.230714	0.242101	0.236407
	135	-0.481103	-5.78145	0.154683	0.155648	0.155166	-0.0445004	2.0294	0.389689	0.470484	0.430086	-0.469171	10.2014	0.249589	0.288406	0.268997
	136	2.69055	3.9123	0.267607	0.277167	0.272387	-2.12902	-2.64201	0.401881	0.405919	0.4039	2.96537	3.6755	0.262054	0.279233	0.270643
	137	3.43719	-0.462003	0.122921	0.125817	0.124369	-0.133574	3.13671	0.262891	0.301652	0.282272	-4.39025	-0.728067	0.292082	0.32065	0.306366
	138	-0.561294	4.22365	0.322908	0.319827	0.321368	-0.633854	0.999307	0.258817	0.266427	0.262622	0.0862212	-7.32893	0.399665	0.422405	0.411035
	139	8.11473	8.20368	0.398172	0.418055	0.408114	6.05227	5.77457	0.375687	0.404277	0.389982	-2.40563	2.50976	0.183953	0.20101	0.192481
	140	-5.51122	0.573331	0.608692	0.59626	0.602476	4.63629	0.956951	0.475604	0.491257	0.48343	-4.24384	-0.824665	0.373654	0.36736	0.370507
	141	5.1361	9.46837	0.205666	0.192632	0.199149	3.29915	6.76679	0.612531	0.575309	0.59392	-1.863	0.0733883	0.15649	0.152783	0.154637
	142	1.43099	5.36946	0.478093	0.449351	0.463722	-3.87156	-4.59883	0.163402	0.174481	0.168941	3.05972	0.0579713	0.268163	0.27031	0.269236
	143	2.23735	-21.6698	0.440054	0.574477	0.507265	2.53519	-13.581	0.574976	0.76525	0.670113	-1.50168	-12.2602	0.4976	0.686447	0.592024
	144	-3.06018	0.170048	0.387429	0.398782	0.393106	-0.565091	2.51919	0.290146	0.30266	0.296403	1.25611	-6.90341	0.218137	0.226292	0.222214
	145	1.74585	-0.890158	0.471552	0.488464	0.480008	-3.05676	-3.29263	0.202059	0.203702	0.202881	-2.45638	-6.57054	0.309826	0.3298	0.319813
	146	1.51504	0.763047	0.334377	0.328447	0.331412	1.81843	0.288488	0.192691	0.192951	0.192821	-6.61884	-0.0218614	0.423981	0.441238	0.432609
	147	3.58231	-7.36725	0.205955	0.198635	0.202295	2.92453	-4.32278	0.320866	0.331449	0.326157	-5.92531	1.12391	0.18233	0.223466	0.202898
	148	-3.9453	-1.57881	0.151263	0.154615	0.152939	0.106597	-0.873932	0.253483	0.256795	0.255139	9.24262	-2.25135	0.528926	0.559763	0.544345
	149	-0.557933	-4.12631	0.296023	0.265522	0.280772	-4.8822	2.60946	0.393668	0.360341	0.377005	-13.0431	2.48358	0.481316	0.526668	0.503992
	150	6.28214	2.58125	0.455323	0.461745	0.458534	-0.023978	-0.769936	0.139506	0.146972	0.143239	6.94329	5.2355	0.14919	0.154656	0.151923
	151	-4.21813	-0.277039	0.167006	0.167624	0.167315	-3.67447	5.02642	0.248997	0.281197	0.265097	-0.867296	0.726146	0.499814	0.450532	0.475173
	152	1.8013	7.76897	0.371094	0.385352	0.378223	-0.695712	10.3285	0.546789	0.575707	0.561248	-3.27358	0.822928	0.0993415	0.117413	0.108377
	153	2.05693	10.0665	0.171452	0.17988	0.175666	1.61342	5.41214	0.203368	0.218738	0.211053	0.266418	-3.06367	0.232891	0.248386	0.240639
	154	0.0253362	0.624989	0.143493	0.144898	0.144196	2.05733	-2.97991	0.346304	0.32642	0.336362	8.04913	-10.8362	0.623021	0.631108	0.627064
	155	-8.23986	-9.27865	0.278092	0.292576	0.285334	-3.66864	-5.10622	0.206301	0.20404	0.20517	1.85026	2.48288	0.0760435	0.0722436	0.0741436
	156	-1.26268	10.2155	0.452756	0.451415	0.452086	2.14086	6.99493	0.780774	0.836883	0.808829	-0.953786	-0.75899	0.182323	0.188435	0.185379
	157	4.89466	-8.52816	0.189689	0.194125	0.191907	4.60889	-10.9974	0.49593	0.533878	0.514904	1.18874	-11.5486	0.228271	0.240399	0.234335
	158	-2.7195	-0.423952	0.148968	0.16791	0.158439	-0.0503576	0.597348	0.13895	0.156789	0.14787	3.37745	-0.00249141	0.297992	0.311339	0.304666
	159	2.04452	5.92151	0.817927	0.843268	0.830597	0.605035	1.86509	0.225235	0.246058	0.235646	-1.50479	-7.10774	0.461285	0.55907	0.510178
	160	-24.6968	34.0003	0.747103	0.456419	0.601761	-20.3761	32.3076	0.64382	0.363785	0.503802	-11.9574	31.7956	0.362606	0.188533	0.275569
	161	-4.26381	-1.95587	0.0858521	0.08974	0.0877961	-3.54895	-1.66059	0.147887	0.157694	0.15279	2.69069	1.57915	0.509058	0.510297	0.509677
	162	0.866024	3.55427	0.17526	0.18856	0.18191	0.774742	0.389672	0.367713	0.378578	0.373146	-0.791237	-2.15668	0.526082	0.524906	0.525494
	163	-4.81872	-0.13631	0.204135	0.22142	0.212777	3.12296	2.85428	0.207204	0.244681	0.225942	6.1141	2.06184	0.199338	0.227499	0.213419
	164	0.227564	1.66569	0.302487	0.277506	0.289997	2.37162	3.37253	0.396906	0.363839	0.380372	4.64108	5.38279	0.867841	0.746703	0.807272
	165	-11.7653	12.2842	0.492116	0.51145	0.501783	-8.01721	11.6161	0.292296	0.302094	0.297195	-7.02124	12.0875	0.350137	0.370505	0.360321
	166	-1.02562	0.699679	0.116266	0.117072	0.116669	0.17084	-1.6344	0.200193	0.201591	0.200892	2.53652	-4.32973	0.250896	0.24883	0.249863
	167	2.96309	1.00861	0.21615	0.212403	0.214276	-4.21371	-1.72351	0.718085	0.797173	0.757629	-1.37519	-2.57561	0.27256	0.270182	0.271371
	168	-3.66514	-2.27406	0.151497	0.171772	0.161635	-0.883136	0.343732	0.168875	0.173457	0.171166	2.00465	0.860641	0.269342	0.277959	0.27365
	169	-1.27386	3.78846	0.359741	0.400052	0.379897	-5.9146	9.72155	0.516705	0.563647	0.540176	-10.2113	10.8564	0.122352	0.125528	0.12394
	170	2.42191	-2.77391	0.458815	0.494518	0.476666	-1.23349	1.08064	0.114827	0.120082	0.117454	0.455292	-1.02448	0.229972	0.245705	0.237838
	171	-5.31941	-3.87761	0.0903936	0.0926389	0.0915162	0.117806	-3.51639	0.162148	0.154357	0.158253	9.19873	-2.09159	0.516726	0.470068	0.493397
	172	-4.01219	1.44409	0.254171	0.260858	0.257514	-0.271263	1.02566	0.359049	0.377643	0.368346	-0.284753	-3.62607	0.640049	0.618078	0.629064
	173	1.25077	-0.37041	0.248327	0.269005	0.258666	1.36532	0.0946997	0.284736	0.286938	0.285837	-5.56562	-1.5544	0.438905	0.446136	0.442521
	174	-3.16985	5.18836	0.931424	0.926294	0.928859	-0.360731	2.6237	0.576894	0.557188	0.567041	-0.0840009	-0.276966	0.563624	0.614016	0.58882
	175	-26.4474	-10.7076	0.278545	0.239051	0.258798	-25.7658	-13.5124	0.478173	0.419305	0.448739	-24.6368	-15.854	0.540176	0.465374	0.502775
	176	-5.86846	0.727425	0.225563	0.223196	0.224379	-8.60237	6.93162	0.259265	0.264835	0.26205	-8.18351	15.3247	0.369065	0.352604	0.360834
	177	-4.02702	-1.74092	0.339787	0.367035	0.353411	-0.090628	-3.09658	0.648	0.784487	0.716244	0.384414	-0.32671	0.307123	0.306494	0.306808
	178	13.7746	9.78415	0.655804	0.677855	0.666829	19.2992	15.6605	0.599234	0.627556	0.613395	10.1728	6.28837	0.633082	0.560625	0.596853
	179	-8.20982	2.52839	0.229096	0.217942	0.223519	-4.83056	0.850804	0.43524	0.338417	0.386828	-9.35304	-2.09177	0.156952	0.142084	0.149518
	180	0.0256641	-0.963863	0.155339	0.16914	0.162239	0.80172	-1.22019	0.264056	0.289553	0.276805	-4.57961	5.78734	0.823091	0.770971	0.797031
	181	2.83027	2.29097	0.686622	0.743061	0.714841	0.298308	1.26262	0.491449	0.537205	0.514327	-0.892355	-1.03603	0.0835975	0.089037	0.0863173
	182	2.36581	2.29915	0.311062	0.293523	0.302292	2.45869	-2.22316	0.600961	0.602128	0.601544	-3.45282	-2.28634	0.331832	0.303137	0.317484
	183	-11.872	24.4941	0.169428	0.115567	0.142498	-9.09475	25.0217	0.421438	0.434573	0.428005	-0.200728	22.1912	0.517986	0.483622	0.500804
	184	-16.7181	11.0483	0.49167	0.49643	0.49405	-9.27136	7.64568	0.819527	0.766592	0.793059	-6.26516	7.62138	0.297076	0.309333	0.303205
	185	2.471	-0.999248	0.110767	0.112854	0.11181	-0.809618	-2.82246	1.02423	0.971882	0.998057	1.53087	-6.42809	0.75614	0.767287	0.761714
	186	0.0812979	0.049343	0.28021	0.272174	0.276192	-1.52511	2.21691	0.517261	0.522637	0.519949	1.62138	-2.13329	0.647294	0.695593	0.671443
	187	-13.9026	-0.0145194	0.4417	0.465087	0.453393	-11.9569	2.35031	0.417639	0.438415	0.428027	-9.70813	-0.386608	0.73333	0.72925	0.73129
	188	3.13057	7.86294	0.440978	0.447683	0.444331	5.70694	9.53296	0.353061	0.36407	0.358566	9.08574	9.98446	0.312297	0.291475	0.301886
	189	-0.961194	1.1274	0.367911	0.40438	0.386145	-0.261511	1.75617	0.317807	0.352273	0.33504	0.401708	-5.76429	0.793201	0.800287	0.796744
	190	2.99752	2.05993	0.95102	0.927598	0.939309	2.49142	0.98692	0.473779	0.459917	0.466848	-1.27817	0.178675	0.321625	0.334184	0.327905
	191	4.27863	-0.706066	0.83505	0.740489	0.78777	1.01025	-0.268594	0.227531	0.206897	0.217214	-1.60575	-0.136273	0.173493	0.16128	0.167387
	192	1.17746	11.3226	0.293277	0.254282	0.27378	0.285099	8.34248	0.249292	0.224308	0.2368	-1.0076	6.03862	0.229679	0.20611	0.217895
	193	3.44166	2.17904	0.532425	0.513985	0.523205	3.4635	-0.0914386	0.47991	0.501262	0.490586	-0.673885	-0.677429	0.390753	0.412081	0.401417
	194	-2.45642	5.7543	0.264731	0.265353	0.265042	-3.24038	4.10386	0.152093	0.148399	0.150246	4.10406	2.71977	0.261371	0.272451	0.266911
	195	5.60333	-4.10039	0.349298	0.479978	0.414638	3.46291	-5.85139	0.0708933	0.106802	0.0888475	3.61657	-8.40024	0.171015	0.253644	0.212329
	196	9.52002	6.61847	0.859338	0.805492	0.832415	7.58231	2.67015	0.656773	0.600335	0.628554	10.1874	0.643957	0.669987	0.569232	0.619609
	197	0.376172	-3.12432	0.224731	0.188183	0.206457	-3.36652	0.909881	0.457066	0.492731	0.474898	-9.06874	7.54729	0.66475	0.72736	0.696055
	198	-0.210632	0.146749	0.0894438	0.0879703	0.0887071	0.797683	-0.011862	0.132276	0.129122	0.130699	4.91915	2.0426	0.86231	0.962689	0.912499
	199	-6.10822	-4.46216	0.186385	0.164258	0.175322	2.26899	-0.157798	0.543754	0.532224	0.537989	6.55239	2.58207	0.160076	0.159645	0.15986
	200	-1.10215	0.216221	0.0502364	0.0524017	0.051319	1.74931	-1.66469	0.126721	0.130765	0.128743	5.66777	-1.45337	0.387693	0.418941	0.403317
	201	-84.7588	-19.0402	0.391834	0.246681	0.319257	-84.1151	-15.0975	1.28427	0.370178	0.827226	-79.8164	-15.7392	1.43095	0.412742	0.921847
	202	-1.62332	-2.1998	0.310808	0.308773	0.309791	4.26306	4.84641	0.315241	0.311265	0.313253	6.47039	11.3996	0.193689	0.191262	0.192475
	203	0.00360904	0.78901	0.11289	0.103305	0.108097	-0.681468	0.972543	0.345749	0.330139	0.337944	-4.60137	-1.62748	0.166382	0.169369	0.167876
	204	-7.13627	-5.96301	0.760864	0.71539	0.738127	-10.1759	-5.87006	0.333873	0.346045	0.339959	-2.52371	0.24141	0.5391	0.620953	0.580026
	205	-2.36683	-5.86469	0.384799	0.276219	0.330509	-2.32883	-1.61773	0.392887	0.333481	0.363184	-0.668987	6.49165	0.14215	0.147131	0.144641
	206	-0.0602826	0.193594	0.0511845	0.0530757	0.0521301	1.56125	-2.56543	0.172145	0.179182	0.175663	3.93809	-4.32715	0.547951	0.583836	0.565894
	207	4.02716	-4.26989	0.0806231	0.0902168	0.0854199	3.70428	2.68843	0.217537	0.242634	0.230085	-1.65346	4.62034	0.205958	0.219999	0.212979
	208	6.08399	-1.08776	0.247238	0.259586	0.253412	2.60649	-2.3151	0.93771	1.03533	0.986521	-5.7004	0.845919	0.562261	0.629708	0.595985
	209	7.81569	-16.9357	0.239341	0.221073	0.230207	8.97368	-9.2832	0.810602	0.903467	0.857035	3.34835	-3.88545	0.721867	1.01414	0.868001
	210	-25.6628	-99.2614	0.352111	0.177358	0.264734	-28.3129	-100.95	1.08561	0.385343	0.735475	-24.3376	-95.9274	0.346791	0.190081	0.268436
	211	-1.01371	-1.58498	0.76366	0.770195	0.766927	-0.489025	1.62996	0.783391	0.801096	0.792244	2.5918	0.694035	0.690023	0.731766	0.710894
	212	1.0454	0.784811	0.461234	0.457087	0.45916	4.0399	-3.22613	0.732446	0.750169	0.741307	3.94299	-3.56406	0.555211	0.596934	0.576073
	213	-0.483803	0.590874	0.416779	0.421885	0.419332	-3.90886	4.54199	0.454248	0.4863	0.470274	-3.39256	6.60211	0.349308	0.323328	0.336318
	214	-36.6374	-23.893	0.113043	0.103941	0.108492	-35.8708	-24.3095	0.172471	0.155139	0.163805	-40.9961	-24.5743	0.803983	0.793109	0.798546
	215	-2.60432	-3.7228	0.650834	0.865066	0.75795	-5.0988	-8.86015	0.662935	0.870875	0.766905	-1.00505	-6.68446	0.270486	0.534828	0.402657
	216	-4.76506	-1.57181	0.20423	0.196536	0.200383	2.87334	2.59468	0.685938	0.670543	0.678241	4.42355	6.37042	0.642142	0.619937	0.631039
	217	-0.454068	-0.353111	0.269122	0.327098	0.29811	-0.879203	-4.57668	0.483657	0.513118	0.498387	-4.13669	-4.00874	0.457702	0.457501	0.457601
	218	1.06669	0.689413	0.389566	0.407882	0.398724	1.86905	0.59548	0.502754	0.502656	0.502705	-3.58697	2.05696	0.246495	0.266123	0.256309
	219	-11.0123	0.724989	0.302458	0.488871	0.395665	-0.177815	4.20302	0.180948	0.21416	0.197554	-3.52036	3.01385	0.513863	0.5622	0.538032
	220	1.33654	0.577636	0.0777924	0.0627778	0.0702851	-0.526795	-1.2657	0.0527798	0.0503415	0.0515606	-0.653131	-3.66184	0.0333194	0.0378432	0.0355813
	221	-9.77457	4.79858	0.728948	0.65173	0.690339	-2.20928	2.43322	0.650752	0.56843	0.609591	2.76971	2.063	0.0797501	0.0822429	0.0809965
	222	-4.0414	-1.12874	0.65413	0.646152	0.650141	-1.0755	-0.101131	0.434884	0.429163	0.432024	2.35168	0.259871	0.168465	0.160216	0.16434
	223	4.27798	1.11629	0.916262	0.746274	0.831268	3.19786	0.980054	0.310193	0.310321	0.310257	-0.781435	-0.0195418	0.0712577	0.0697547	0.0705062
	224	5.4792	1.50374	0.109167	0.115858	0.112513	10.4848	1.93997	0.456798	0.395444	0.426121	8.32725	-2.46786	0.92745	0.815508	0.871479
	225	-6.2089	-0.277375	0.671529	0.747824	0.709676	-8.32317	2.05432	0.486195	0.464216	0.475205	-7.4172	6.03968	0.156822	0.13382	0.145321
	226	-3.60065	2.32171	0.501404	0.525961	0.513682	-2.02186	0.225903	0.379309	0.421494	0.400402	1.13678	1.79595	0.292598	0.328903	0.310751
	227	-2.78914	-0.929598	0.519828	0.520481	0.520154	-2.29432	-7.1293	0.531998	0.499255	0.515627	0.481617	-2.7544	0.773693	0.792162	0.782927
	228	6.771	-10.9155	0.155748	0.165084	0.160416	4.32611	-7.11299	0.77009	0.749341	0.759715	3.10063	-13.5766	0.622063	1.11873	0.870394
	229	-0.582788	-4.49174	0.632905	0.668333	0.650619	-1.84059	-1.3595	0.430782	0.42039	0.425586	4.73702	-0.114702	0.929715	1.0488	0.989259
	230	8.24062	-1.12845	0.711086	0.821593	0.76634	12.0832	5.32487	0.355019	0.331337	0.343178	11.3031	5.20835	0.414759	0.440782	0.42777
	231	17.266	4.70881	0.404633	0.327749	0.366191	15.1698	7.6361	0.42302	0.398202	0.410611	6.87947	5.86022	0.504173	0.53292	0.518546
	232	2.87706	-5.91056	0.564118	0.601425	0.582771	-4.11035	-0.654074	0.3227	0.325947	0.324323	-1.43114	3.02545	0.328048	0.33311	0.330579

## Sheet: Figure 3a, supplement 1_2
		Normalized center of mass coordinates of class 1
	Molecule #	X1	Y1	X2	Y2	X3	Y3	dX	dY
	1	-3.16039	-0.972194	0.0209454	-0.662347	3.13944	1.63454	1	1
	2	1.11085	-0.757546	0.951227	-0.615261	-2.06207	1.37281	1	1
	3	-1.64434	0.640409	-1.46227	0.280948	3.10661	-0.921357	1	1
	4	-0.997056	2.44556	-1.02163	0.413987	2.01869	-2.85955	1	1
	5	3.31431	-0.557381	-0.124338	-1.23731	-3.18997	1.79469	1	1
	6	-2.09064	-2.13025	1.04239	1.1183	1.04824	1.01195	1	1
	7	2.48357	0.452786	-3.91616	4.29987	1.43259	-4.75266	1	1
	8	-1.90005	-2.37671	-1.04716	0.63794	2.94721	1.73877	1	1
	9	-4.77415	2.64382	-1.83785	0.53324	6.61199	-3.17706	1	1
	10	-2.45193	0.908366	-1.06135	-1.59844	3.51328	0.690073	1	1
	11	-2.20285	1.81595	1.27741	1.5185	0.925435	-3.33445	1	1
	12	-1.83098	-2.02439	-0.271921	0.977588	2.1029	1.0468	1	1
	13	-1.65964	-1.81727	-0.984825	1.35305	2.64447	0.464218	1	1
	14	2.00089	1.9933	-1.83349	-0.235424	-0.167406	-1.75788	1	1
	15	-0.976747	2.35591	0.452539	-1.213	0.524208	-1.14291	1	1
	16	3.60757	0.0211598	2.05174	-0.000273593	-5.65932	-0.0208862	1	1
	17	1.28683	-2.21121	0.79299	0.602652	-2.07982	1.60856	1	1
	18	1.62473	-2.35312	0.462902	1.22858	-2.08764	1.12453	1	1
	19	2.69824	1.47404	-2.17975	-0.0290235	-0.518485	-1.44502	1	1
	20	1.13668	-0.228399	-1.16187	-1.79881	0.0251909	2.02721	1	1
	21	-6.38806	-0.946539	3.54701	1.77444	2.84105	-0.827903	1	1
	22	2.00327	0.699661	-0.979993	-2.82279	-1.02328	2.12313	1	1
	23	2.98203	0.674426	0.810424	-0.926168	-3.79246	0.251742	1	1
	24	-0.139336	-2.84605	1.10682	0.818194	-0.967485	2.02786	1	1
	25	-4.26476	2.2737	3.01299	-0.138827	1.25177	-2.13487	1	1
	26	0.390064	2.68814	-2.66662	0.603787	2.27655	-3.29192	1	1
	27	2.2793	4.23982	0.657384	1.88186	-2.93668	-6.12169	1	1
	28	-2.74542	-1.42685	-0.135266	-0.172701	2.88069	1.59956	1	1
	29	5.38848	-1.25495	2.03274	-0.392052	-7.42122	1.647	1	1
	30	-7.39466	-0.495108	0.0419725	-1.47027	7.35269	1.96538	1	1
	31	6.83412	-1.32058	0.143769	-2.681	-6.97789	4.00157	1	1
	32	-0.221005	1.65048	-0.104006	1.1479	0.32501	-2.79838	1	1
	33	3.28658	-0.127586	-0.171852	0.527138	-3.11473	-0.399552	1	1
	34	-0.0199586	-0.338751	-1.26767	3.04417	1.28763	-2.70542	1	1
	35	-1.35958	1.55372	-0.910403	-0.7113	2.26998	-0.842417	1	1
	36	2.8575	0.319545	0.0977567	-2.16517	-2.95526	1.84562	1	1
	37	-3.03647	-3.58835	2.86111	0.69626	0.175357	2.89209	1	1
	38	1.32789	-1.26165	2.35408	2.15759	-3.68197	-0.895941	1	1
	39	3.18631	-1.47521	1.58595	2.27416	-4.77226	-0.79895	1	1
	40	-2.18021	1.23512	-5.09643	-3.58552	7.27664	2.3504	1	1
	41	0.158411	-6.06442	1.28296	3.79543	-1.44138	2.26899	1	1
	42	-0.383817	-2.1762	1.18359	0.587163	-0.799773	1.58904	1	1
	43	-4.54562	3.8503	2.38958	-0.718017	2.15605	-3.13228	1	1
	44	0.0456746	2.08927	1.70734	0.35286	-1.75302	-2.44213	1	1
	45	1.3195	-3.23156	-0.953167	0.0426511	-0.36633	3.18891	1	1
	46	1.24278	-5.98452	-1.721	1.56064	0.47822	4.42388	1	1
	47	2.08945	0.131904	-0.165561	2.09436	-1.92389	-2.22626	1	1
	48	5.39861	1.65538	-1.73273	-0.900078	-3.66587	-0.755302	1	1
	49	0.313067	-1.18161	-2.9361	1.46871	2.62303	-0.287097	1	1
	50	-2.29523	0.721442	-0.069051	0.0799206	2.36428	-0.801363	1	1
	51	-3.29475	4.03448	4.1147	-1.15134	-0.819945	-2.88314	1	1
	52	-0.746691	-1.37938	2.36255	-0.75812	-1.61586	2.1375	1	1
	53	3.55316	5.77608	0.8249	-2.41306	-4.37806	-3.36303	1	1
	54	-1.46228	-0.912648	-1.21429	-0.447663	2.67657	1.36031	1	1
	55	1.61471	2.94602	0.33515	-0.410201	-1.94986	-2.53582	1	1
	56	-2.0493	2.23112	0.594123	1.62058	1.45518	-3.8517	1	1
	57	-1.34643	-2.66658	0.459725	-0.416232	0.886709	3.08282	1	1
	58	4.79217	-0.13304	-2.33898	0.080521	-2.45319	0.0525186	1	1
	59	-1.78866	7.58224	1.10988	-0.243595	0.678784	-7.33864	1	1
	60	0.0210932	-2.83966	1.66328	0.979183	-1.68438	1.86047	1	1
	61	0.721246	2.73641	-0.237429	-0.00418368	-0.483817	-2.73223	1	1
	62	-5.52283	0.319177	3.31004	-0.00147727	2.21279	-0.3177	1	1
	63	2.67494	2.93336	0.991836	-2.47379	-3.66678	-0.459571	1	1
	64	-0.0877131	4.86969	-1.30527	-3.08502	1.39299	-1.78467	1	1
	65	-5.86796	2.92959	-0.45546	-2.86995	6.32342	-0.059643	1	1
	66	-2.82353	0.381248	-4.16666	0.757591	6.99019	-1.13884	1	1
	67	-3.09924	0.713584	-0.982749	-1.81788	4.08199	1.10429	1	1
	68	-2.41041	-1.90259	1.23458	-1.12466	1.17583	3.02725	1	1
	69	1.20077	1.84128	4.25979	1.84193	-5.46056	-3.6832	1	1
	70	-3.98535	0.626873	1.34112	1.67495	2.64422	-2.30182	1	1
	71	-4.61649	-0.743356	1.90887	2.3689	2.70762	-1.62554	1	1
	72	-3.06607	-6.27999	-0.583359	-0.371916	3.64943	6.6519	1	1
	73	-3.34247	2.75719	0.0862917	3.02675	3.25618	-5.78395	1	1
	74	1.4404	2.17968	1.26895	1.67072	-2.70935	-3.85041	1	1
	75	-1.16113	-2.11507	-0.635519	0.435998	1.79664	1.67907	1	1
	76	-1.22375	6.62788	0.039316	-2.45691	1.18443	-4.17097	1	1
	77	6.01926	-0.0408108	-1.22143	-1.80808	-4.79782	1.84889	1	1
	78	2.63889	5.56168	-0.706985	1.47185	-1.9319	-7.03353	1	1
	79	2.32234	0.617291	-2.86052	3.00248	0.538177	-3.61977	1	1
	80	4.65875	4.31169	1.61954	0.0685866	-6.27829	-4.38027	1	1
	81	-2.54056	0.241433	0.610899	1.38334	1.92966	-1.62477	1	1
	82	1.95338	1.7321	0.368008	-0.34188	-2.32139	-1.39022	1	1
	83	-2.69318	1.07081	2.56713	-2.59102	0.126049	1.52021	1	1
	84	-2.7233	-0.383065	0.292289	-0.751293	2.43101	1.13436	1	1
	85	-6.69536	-4.04145	4.10453	5.07454	2.59084	-1.03309	1	1
	86	1.33544	0.872479	-2.26446	0.716957	0.929021	-1.58944	1	1
	87	0.898601	1.97761	0.544183	-1.75656	-1.44278	-0.221056	1	1
	88	-3.10709	1.80353	0.296207	0.553826	2.81088	-2.35735	1	1
	89	2.53947	1.8938	-0.889859	-1.11439	-1.64961	-0.779418	1	1
	90	2.1197	-7.10249	-1.39394	0.47244	-0.725761	6.63005	1	1
	91	-2.43898	2.12484	2.25885	2.03251	0.180128	-4.15736	1	1
	92	-0.993699	3.3521	1.20951	0.892113	-0.215814	-4.24422	1	1
	93	-0.054449	3.13967	-0.293528	0.221113	0.347977	-3.36078	1	1
	94	-2.68271	0.14249	-0.272278	-0.746694	2.95498	0.604204	1	1
	95	0.51599	-1.62609	0.372816	-1.09585	-0.888806	2.72194	1	1
	96	6.79014	1.47621	0.277216	0.102792	-7.06736	-1.57901	1	1
	97	-2.02486	-5.80497	-0.74091	-1.10726	2.76577	6.91223	1	1
	98	-5.8438	-4.51145	2.2336	1.21182	3.6102	3.29962	1	1
	99	-1.82074	-1.18184	-0.975342	2.16796	2.79608	-0.98612	1	1
	100	-0.40848	2.04889	-0.419208	-5.87158	0.827689	3.82269	1	1
	101	-0.726293	2.74448	5.20633	0.13312	-4.48004	-2.8776	1	1
	102	-4.05089	0.703952	1.44481	0.813558	2.60607	-1.51751	1	1
	103	-0.783084	4.59617	-2.5033	-2.00351	3.28638	-2.59265	1	1
	104	-4.42486	0.636545	2.63766	1.55241	1.78719	-2.18895	1	1
	105	1.70968	-5.45199	-2.6192	-1.55799	0.909521	7.00998	1	1
	106	1.63949	-1.09438	1.32392	-3.51726	-2.96341	4.61163	1	1
	107	-4.44042	1.1092	6.64693	-0.583567	-2.20651	-0.525633	1	1
	108	-1.85684	-3.63022	3.14765	1.1552	-1.29081	2.47502	1	1
	109	3.48528	-1.10842	-2.95069	3.84458	-0.534591	-2.73616	1	1
	110	4.9019	3.21971	1.36489	1.7736	-6.2668	-4.99332	1	1
	111	-1.93212	-2.17907	2.74177	-0.144976	-0.809641	2.32405	1	1
	112	-1.92417	-2.17196	2.72405	-0.13622	-0.799883	2.30818	1	1
	113	-2.69494	0.424744	2.89579	-0.868069	-0.200845	0.443325	1	1
	114	-5.59351	4.16584	2.05183	-0.961683	3.54167	-3.20416	1	1
	115	0.747859	-5.20774	0.138072	-2.1588	-0.885931	7.36654	1	1
	116	3.00915	2.48028	0.130158	-1.9404	-3.13931	-0.539886	1	1
	117	2.10821	-6.60674	0.0123576	-0.685111	-2.12056	7.29185	1	1
	118	-1.2083	0.439705	-0.703676	-2.48979	1.91198	2.05009	1	1
	119	-3.32888	-4.07436	1.57377	1.55474	1.75511	2.51962	1	1
	120	0.866839	2.65252	0.702631	-0.700465	-1.56947	-1.95206	1	1
	121	-1.7558	-1.28015	-0.883382	1.24167	2.63918	0.0384802	1	1
	122	-3.86447	-3.74309	-0.830343	-1.30249	4.69482	5.04558	1	1
	123	-3.67166	-1.98935	0.576414	1.31269	3.09524	0.676655	1	1
	124	-3.29338	0.582437	0.212083	0.522057	3.0813	-1.10449	1	1
	125	-1.71826	-2.69779	1.22021	-0.693619	0.498044	3.39141	1	1
	126	1.33045	3.94494	-1.1358	2.54769	-0.194651	-6.49262	1	1
	127	2.38154	-1.23994	0.157373	-0.178214	-2.53892	1.41815	1	1
	128	1.45426	2.13751	-2.68377	0.638927	1.22951	-2.77643	1	1
	129	2.95074	-0.00108509	0.95755	1.1819	-3.90829	-1.18082	1	1
	130	-3.06589	-0.21155	0.829003	0.146069	2.23689	0.0654811	1	1
	131	3.38352	-5.7464	1.96121	0.216178	-5.34473	5.53023	1	1
	132	0.558454	-1.38028	-0.553509	-1.70423	-0.00494518	3.08451	1	1
	133	2.47854	0.692448	-0.420766	0.929623	-2.05777	-1.62207	1	1
	134	2.11458	-5.60691	1.84062	-0.226727	-3.9552	5.83363	1	1
	135	-0.149512	-7.93122	0.287091	-0.120373	-0.137579	8.0516	1	1
	136	1.51491	2.26371	-3.30465	-4.29061	1.78974	2.0269	1	1
	137	3.7994	-1.11088	0.228635	2.48783	-4.02804	-1.37695	1	1
	138	-0.191652	4.92564	-0.264211	1.7013	0.455864	-6.62694	1	1
	139	4.19428	2.70767	2.13181	0.278568	-6.32609	-2.98624	1	1
	140	-3.80497	0.338125	6.34255	0.721745	-2.53758	-1.05987	1	1
	141	2.94535	4.03219	1.1084	1.33061	-4.05375	-5.36279	1	1
	142	1.22461	5.09326	-4.07795	-4.87503	2.85334	-0.21823	1	1
	143	1.14706	-5.8328	1.4449	2.25598	-2.59197	3.57683	1	1
	144	-2.27046	1.57477	0.22463	3.92392	2.04583	-5.49869	1	1
	145	3.00161	2.69428	-1.801	0.291811	-1.20061	-2.9861	1	1
	146	2.61016	0.419822	2.91355	-0.0547364	-5.52371	-0.365086	1	1
	147	3.38847	-3.84521	2.73069	-0.800744	-6.11915	4.64595	1	1
	148	-5.74661	-0.0107775	-1.69471	0.694099	7.44132	-0.683322	1	1
	149	5.60315	-4.44855	1.27889	2.28722	-6.88204	2.16134	1	1
	150	1.88166	0.232312	-4.42446	-3.11887	2.5428	2.88656	1	1
	151	-1.29816	-2.10221	-0.754506	3.20124	2.05267	-1.09903	1	1
	152	2.52396	1.46218	0.0269511	4.02168	-2.55091	-5.48386	1	1
	153	0.744675	5.92816	0.301164	1.27383	-1.04584	-7.20198	1	1
	154	-3.35193	5.02204	-1.31994	1.41714	4.67187	-6.43918	1	1
	155	-4.88711	-5.31132	-0.315894	-1.13889	5.20301	6.45021	1	1
	156	-1.23748	4.73167	2.16606	1.51113	-0.928583	-6.2428	1	1
	157	1.33056	1.82989	1.04479	-0.639384	-2.37535	-1.19051	1	1
	158	-2.92203	-0.48092	-0.252888	0.540379	3.17492	-0.0594595	1	1
	159	1.66293	5.69522	0.223444	1.6388	-1.88638	-7.33402	1	1
	160	-5.6867	1.29914	-1.366	-0.393553	7.05271	-0.905589	1	1
	161	-2.55645	-1.27677	-1.8416	-0.981489	4.39805	2.25826	1	1
	162	0.582847	2.95851	0.491566	-0.206083	-1.07441	-2.75243	1	1
	163	-6.2915	-1.72958	1.65018	1.26101	4.64132	0.468573	1	1
	164	-2.18586	-1.80798	-0.0418025	-0.101141	2.22766	1.90912	1	1
	165	-2.8307	0.288284	0.917369	-0.379858	1.91334	0.0915741	1	1
	166	-1.5862	2.45449	-0.389739	0.120419	1.97594	-2.57491	1	1
	167	3.83835	2.10545	-3.33844	-0.626675	-0.499918	-1.47877	1	1
	168	-2.81726	-1.9175	-0.0352609	0.700295	2.85252	1.2172	1	1
	169	4.52606	-4.33367	-0.114674	1.59942	-4.41139	2.73425	1	1
	170	1.87401	-1.86799	-1.7814	1.98655	-0.0926122	-0.118562	1	1
	171	-6.65178	-0.71575	-1.21457	-0.354526	7.86635	1.07028	1	1
	172	-2.48945	1.82953	1.25147	1.4111	1.23798	-3.24063	1	1
	173	2.23395	0.239627	2.3485	0.704736	-4.58244	-0.944363	1	1
	174	-1.96499	2.67666	0.84413	0.112003	1.12086	-2.78867	1	1
	175	-0.830754	2.65039	-0.149132	-0.154386	0.979886	-2.49601	1	1
	176	1.68299	-6.93381	-1.05092	-0.729617	-0.632065	7.66343	1	1
	177	-2.78261	-0.0195165	1.15378	-1.37518	1.62882	1.39469	1	1
	178	-0.64095	-0.793539	4.88365	5.08286	-4.2427	-4.28932	1	1
	179	-0.745349	2.09925	2.63392	0.421663	-1.88857	-2.52091	1	1
	180	1.27641	-2.16496	2.05246	-2.42129	-3.32887	4.58625	1	1
	181	2.08486	1.45178	-0.447101	0.423434	-1.63776	-1.87522	1	1
	182	1.90859	3.03593	2.00146	-1.48637	-3.91005	-1.54956	1	1
	183	-4.81618	0.59179	-2.03892	1.11935	6.8551	-1.71114	1	1
	184	-5.96659	2.27651	1.4802	-1.1261	4.48639	-1.15041	1	1
	185	1.40692	2.41735	-1.8737	0.594137	0.466786	-3.01149	1	1
	186	0.0221088	0.00502072	-1.5843	2.17259	1.56219	-2.17761	1	1
	187	-2.04669	-0.664246	-0.101039	1.70058	2.14773	-1.03633	1	1
	188	-2.84385	-1.26385	-0.267479	0.406173	3.11132	0.857674	1	1
	189	-0.687528	2.08764	0.0121545	2.71641	0.675374	-4.80405	1	1
	190	1.59393	0.984758	1.08783	-0.0882564	-2.68176	-0.896501	1	1
	191	3.05092	-0.335755	-0.21746	0.101717	-2.83346	0.234038	1	1
	192	1.02581	2.75468	0.133447	-0.22541	-1.15925	-2.52927	1	1
	193	1.36457	1.70898	1.38641	-0.561496	-2.75098	-1.14749	1	1
	194	-1.92551	1.56165	-2.70946	-0.0887853	4.63497	-1.47287	1	1
	195	1.37573	2.01695	-0.764693	0.265951	-0.611036	-2.2829	1	1
	196	0.423459	3.30761	-1.51425	-0.64071	1.09079	-2.6669	1	1
	197	4.39587	-4.90194	0.653176	-0.867735	-5.04904	5.76967	1	1
	198	-2.04603	-0.57908	-1.03772	-0.737692	3.08375	1.31677	1	1
	199	-7.01261	-3.78286	1.36461	0.521496	5.64801	3.26137	1	1
	200	-3.20713	1.1835	-0.355664	-0.697411	3.56279	-0.486092	1	1
	201	-1.86206	-2.41457	-1.21832	1.52813	3.08038	0.886437	1	1
	202	-4.66003	-6.88188	1.22635	0.164332	3.43368	6.71755	1	1
	203	1.76335	0.744319	1.07828	0.927851	-2.84163	-1.67217	1	1
	204	-0.524308	-2.09913	-3.56394	-2.00617	4.08825	4.1053	1	1
	205	-0.578612	-5.53443	-0.540615	-1.28747	1.11923	6.82191	1	1
	206	-1.8733	2.42659	-0.251772	-0.332431	2.12507	-2.09416	1	1
	207	2.00117	-5.28285	1.67829	1.67547	-3.67945	3.60738	1	1
	208	5.0873	-0.235447	1.60979	-1.46279	-6.6971	1.69823	1	1
	209	1.10312	-6.90089	2.2611	0.751569	-3.36423	6.14932	1	1
	210	0.441653	-0.548466	-2.20846	-2.23715	1.76681	2.78561	1	1
	211	-1.37673	-1.83132	-0.852043	1.38362	2.22878	0.447698	1	1
	212	-1.96403	2.7866	1.03047	-1.22434	0.933555	-1.56226	1	1
	213	2.11127	-3.32079	-1.31379	0.63033	-0.797484	2.69046	1	1
	214	1.19733	0.365929	1.964	-0.0505469	-3.16134	-0.315382	1	1
	215	0.298403	2.69967	-2.19607	-2.43768	1.89767	-0.261988	1	1
	216	-5.60901	-4.03624	2.0294	0.130248	3.57961	3.90599	1	1
	217	1.36925	2.6264	0.944118	-1.59717	-2.31337	-1.02923	1	1
	218	1.28377	-0.424536	2.08613	-0.518469	-3.3699	0.943006	1	1
	219	-6.10879	-1.92229	4.72566	1.55573	1.38312	0.366562	1	1
	220	1.28433	2.0276	-0.578999	0.184271	-0.705335	-2.21187	1	1
	221	-6.70319	1.70031	0.8621	-0.665046	5.84109	-1.03527	1	1
	222	-3.11966	-0.805408	-0.15376	0.222203	3.27342	0.583205	1	1
	223	2.04651	0.424025	0.966389	0.287785	-3.0129	-0.711811	1	1
	224	-2.61788	1.17846	2.38771	1.61469	0.230167	-2.79314	1	1
	225	1.10752	-2.88292	-1.00674	-0.551225	-0.100777	3.43414	1	1
	226	-2.10541	0.87386	-0.526615	-1.22195	2.63202	0.348091	1	1
	227	-1.25519	2.67484	-0.76037	-3.52487	2.01556	0.85003	1	1
	228	2.03842	-0.380477	-0.40647	3.42207	-1.63195	-3.04159	1	1
	229	-1.354	-2.50309	-2.61181	0.629149	3.96581	1.87394	1	1
	230	-2.30171	-4.26337	1.54089	2.18995	0.760821	2.07343	1	1
	231	4.16092	-1.35957	2.06468	1.56772	-6.2256	-0.208157	1	1
	232	3.7652	-4.73083	-3.2222	0.525656	-0.542998	4.20518	1	1

## Sheet: Figure 3a, supplement 1_3
			Fit of simulated coordinates to class1
	Molecule #	X1	Y1	X2	Y2	X3	Y3	dX	dY
	1	-2.63275	-0.75	0.0741458	-0.75	2.55861	1.5	1	1
	2	1.29904	-0.75	1.29904	-0.75	-2.59808	1.5	1	1
	3	-1.40954	0.51303	-1.40954	0.51303	2.81908	-1.02606	1	1
	4	2.17192	-3.38652	-1.25514	0.69768	-0.916779	2.68884	1	1
	5	-3.14619	2.24949	0.280858	-1.83471	2.86534	-0.414775	1	1
	6	0.964181	1.14907	0.964181	1.14907	-1.92836	-2.29813	1	1
	7	-3.91727	4.18684	1.09274	-4.49076	2.82453	0.303917	1	1
	8	-1.53152	-2.06846	-1.06147	0.597312	2.59299	1.47115	1	1
	9	6.12334	-3.23454	-4.21822	2.73616	-1.90511	0.498382	1	1
	10	3.66781	0.790783	-0.949446	-1.87499	-2.71836	1.08421	1	1
	11	1.14907	-3.57181	1.14907	1.75974	-2.29813	1.81207	1	1
	12	2.30298	1.14907	-0.403915	1.14907	-1.89907	-2.29813	1	1
	13	-1.71088	-1.58568	-1.24083	1.08009	2.95172	0.505593	1	1
	14	-0.109234	-1.83671	-2.18284	-0.096745	2.29207	1.93345	1	1
	15	0.51303	-1.40954	0.51303	-1.40954	-1.02606	2.81908	1	1
	16	-6.15908	0	3.86095	0	2.29813	0	1	1
	17	1.38106	-2.27988	0.911011	0.385897	-2.29207	1.89398	1	1
	18	-2.30298	1.14907	0.403915	1.14907	1.89907	-2.29813	1	1
	19	-2.32987	0.11497	-0.256266	-1.62499	2.58613	1.51002	1	1
	20	1.21792	0.0134477	0.292103	2.5571	-1.51002	-2.57055	1	1
	21	-5.8995	-1.34911	3.51625	2.07794	2.38325	-0.728836	1	1
	22	-0.655664	2.08428	1.68858	0.730836	-1.03291	-2.81512	1	1
	23	-3.9086	0.624482	1.10141	-1.19901	2.80719	0.574533	1	1
	24	-1.16225	2.17103	1.18199	0.817579	-0.0197353	-2.98861	1	1
	25	-4.46272	2.42243	2.86144	-0.243345	1.60128	-2.17908	1	1
	26	1.74698	-3.16166	-2.33722	0.265388	0.590242	2.89628	1	1
	27	-3.23454	-6.12334	2.73616	4.21822	0.498382	1.90511	1	1
	28	-2.45142	-1.41533	-0.107182	-0.0618815	2.55861	1.47721	1	1
	29	-6.82953	1.20423	4.93046	-0.869373	1.89907	-0.334857	1	1
	30	7.65109	2.11066	-7.46726	-0.55511	-0.183825	-1.55555	1	1
	31	-6.79933	3.69756	6.96557	-1.31245	-0.166244	-2.38511	1	1
	32	-0.260472	1.47721	-0.260472	1.47721	0.520945	-2.95442	1	1
	33	-0.208052	0.470231	-2.7517	-0.455583	2.95975	-0.0146481	1	1
	34	1.17853	-2.56222	-0.174915	-0.217983	-1.00362	2.78021	1	1
	35	-0.941622	-0.77256	-1.86744	1.77109	2.80906	-0.998531	1	1
	36	-3.17615	1.99756	0.250902	-2.08664	2.92525	0.0890868	1	1
	37	-3.12789	-3.88326	2.84281	1.12675	0.285086	2.75651	1	1
	38	-3.71708	-0.511372	1.53347	-1.43719	2.18361	1.94856	1	1
	39	-4.73211	-1.14907	3.06209	-1.14907	1.67001	2.29813	1	1
	40	6.83769	2.62091	-4.85361	-4.12906	-1.98407	1.50815	1	1
	41	-0.304175	-6.04414	1.43578	3.82366	-1.13161	2.22048	1	1
	42	-0.904899	2.15004	1.43934	0.79659	-0.534444	-2.94663	1	1
	43	-4.43456	4.11811	2.00619	-3.55768	2.42837	-0.560432	1	1
	44	0.096745	2.18284	1.83671	0.109234	-1.93345	-2.29207	1	1
	45	-0.281433	2.72299	-0.751481	0.0572167	1.03291	-2.78021	1	1
	46	0.964181	-5.89025	0.964181	4.12978	-1.92836	1.76047	1	1
	47	2.00098	0.279087	-0.0726204	2.01905	-1.92836	-2.29813	1	1
	48	6.00309	1.323	-3.86471	-0.416963	-2.13838	-0.906034	1	1
	49	2.5571	-0.292103	0.0134477	-1.21792	-2.57055	1.51002	1	1
	50	-2.65995	0.968143	-0.116299	0.0423294	2.77625	-1.01047	1	1
	51	-3.97438	3.92221	4.70322	-1.08781	-0.728836	-2.8344	1	1
	52	2.28585	-0.916021	-0.379926	-1.38607	-1.90592	2.30209	1	1
	53	3.35603	5.7872	-4.31975	-3.36045	0.963719	-2.42674	1	1
	54	-1.29904	-0.75	-1.29904	-0.75	2.59808	1.5	1	1
	55	-1.7704	-2.15525	0.303206	-0.415293	1.46719	2.57055	1	1
	56	1.41348	-3.69719	0.487671	1.55336	-1.90116	2.14383	1	1
	57	-1.36925	-2.42994	0.370714	-0.356333	0.998531	2.78627	1	1
	58	5.1764	-0.260472	-2.6178	-0.260472	-2.55861	0.520945	1	1
	59	-1.88063	7.71113	0.785148	-7.40722	1.09548	-0.303917	1	1
	60	-1.2645	1.96024	1.27915	1.03443	-0.0146481	-2.99467	1	1
	61	-0.21011	0.184297	0.715703	2.72795	-0.505593	-2.91225	1	1
	62	-5.1764	0.260472	2.6178	0.260472	2.55861	-0.520945	1	1
	63	2.83174	3.34064	-3.91824	-0.556459	1.0865	-2.78418	1	1
	64	-1.45346	-2.69046	-0.100008	4.98533	1.55346	-2.29486	1	1
	65	-5.61952	2.51401	6.14047	0.44041	-0.520945	-2.95442	1	1
	66	6.06551	-1.06951	-3.80229	0.670447	-2.26322	0.399067	1	1
	67	3.66781	0.790783	-0.949446	-1.87499	-2.71836	1.08421	1	1
	68	1.14907	3.57181	1.14907	-1.75974	-2.29813	-1.81207	1	1
	69	-5.69891	-3.88267	4.64265	2.08804	1.05627	1.79463	1	1
	70	-3.71708	0.511372	1.53347	1.43719	2.18361	-1.94856	1	1
	71	-4.70312	-0.489791	2.97267	-1.84324	1.73045	2.33303	1	1
	72	4.14027	6.65021	-3.18388	-6.03559	-0.956387	-0.614622	1	1
	73	3.04757	-5.13196	-3.39318	2.54383	0.345602	2.58813	1	1
	74	-3.12779	-4.13278	1.88222	1.83792	1.24557	2.29486	1	1
	75	-1.41976	-2.40077	-0.493951	0.142882	1.91371	2.25789	1	1
	76	-0.809967	6.09355	0.929993	-3.77425	-0.120026	-2.3193	1	1
	77	-5.07011	2.06079	6.68988	-0.0128129	-1.61976	-2.04798	1	1
	78	-1.82601	-7.20977	2.79125	5.47604	-0.965242	1.73373	1	1
	79	-3.3914	3.05499	0.505705	-3.69498	2.88569	0.639994	1	1
	80	-6.04044	-4.39881	4.30113	4.27879	1.73931	0.120026	1	1
	81	2.14661	-1.41991	0.793163	0.924334	-2.93978	0.495573	1	1
	82	2.15525	1.7704	0.415293	-0.303206	-2.57055	-1.46719	1	1
	83	2.70778	-2.76164	0.0420036	1.85561	-2.74978	0.906034	1	1
	84	2.4989	1.11777	0.425292	-0.622193	-2.92419	-0.495573	1	1
	85	-6.27869	-3.76845	4.06287	4.90915	2.21582	-1.14071	1	1
	86	1.64525	0.823754	1.1752	-1.84202	-2.82045	1.01827	1	1
	87	0.517801	-2.27451	-1.5558	-0.534549	1.038	2.80906	1	1
	88	0.142882	0.493951	-2.40077	1.41976	2.25789	-1.91371	1	1
	89	-1.14907	-0.964181	-1.14907	-0.964181	2.29813	1.92836	1	1
	90	2.08758	-7.52019	-0.456068	6.90557	-1.63151	0.614622	1	1
	91	0.160312	-4.56167	-2.50546	2.76248	2.34515	1.79919	1	1
	92	-0.375017	-3.84943	1.44848	1.16059	-1.07346	2.68884	1	1
	93	-0.499215	0.123236	-0.0291669	2.78901	0.528382	-2.91225	1	1
	94	-2.73049	0.195685	-0.186841	-0.730129	2.91733	0.534444	1	1
	95	0.51303	-1.40954	0.51303	-1.40954	-1.02606	2.81908	1	1
	96	-7.81569	-1.37812	7.30266	1.28766	0.51303	0.0904611	1	1
	97	2.80601	6.94788	-1.81125	-5.73793	-0.994764	-1.20995	1	1
	98	-5.46864	-4.24871	3.67901	3.42708	1.78963	0.82163	1	1
	99	-1.1752	1.84202	-1.64525	-0.823754	2.82045	-1.01827	1	1
	100	-0.552244	-6.08635	1.18772	3.78145	-0.635472	2.3049	1	1
	101	-4.39014	-3.1699	5.02561	0.257157	-0.635472	2.91274	1	1
	102	-3.88647	0.75	1.44508	0.75	2.44139	-1.5	1	1
	103	3.11506	-2.44103	-0.782035	4.30895	-2.33303	-1.86792	1	1
	104	-4.70312	0.489791	2.97267	1.84324	1.73045	-2.33303	1	1
	105	1.14907	6.59047	1.14907	-5.35094	-2.29813	-1.23953	1	1
	106	-3.48919	5.01739	1.52083	-3.66021	1.96836	-1.35719	1	1
	107	6.86135	-0.688897	-4.89864	1.38471	-1.96271	-0.69581	1	1
	108	-2.20862	-3.78161	3.76208	1.2284	-1.55346	2.55321	1	1
	109	3.3228	-1.09238	-2.64791	3.91763	-0.67489	-2.82525	1	1
	110	-5.56916	-5.0131	4.7724	3.6645	0.796753	1.3486	1	1
	111	-1.96018	-2.6098	-1.03437	2.64074	2.99454	-0.0309395	1	1
	112	-1.96018	-2.6098	-1.03437	2.64074	2.99454	-0.0309395	1	1
	113	-2.74157	0.51303	-0.0346762	0.51303	2.77625	-1.02606	1	1
	114	-5.46864	4.24871	3.67901	-3.42708	1.78963	-0.82163	1	1
	115	0.869373	-4.93046	-1.20423	6.82953	0.334857	-1.89907	1	1
	116	2.78102	2.51874	0.115251	-2.09851	-2.89628	-0.420231	1	1
	117	-2.68047	7.36454	2.32954	-6.40036	0.350933	-0.964181	1	1
	118	-0.731701	-2.46753	-1.20175	0.198246	1.93345	2.26928	1	1
	119	-3.34001	-3.98047	1.67	1.99023	1.67001	1.99024	1	1
	120	-1.67003	-2.07753	0.674209	-0.724086	0.995824	2.80162	1	1
	121	-1.03443	1.27915	-1.96024	-1.2645	2.99467	-0.0146481	1	1
	122	4.45766	5.31243	-3.21813	-3.83522	-1.23953	-1.47721	1	1
	123	-3.4593	-1.92364	0.624902	1.50341	2.8344	0.420231	1	1
	124	2.63079	-0.92649	0.286546	0.426959	-2.91733	0.49953	1	1
	125	-1.41991	-2.14661	0.924334	-0.793163	0.495573	2.93978	1	1
	126	-0.304175	-6.04414	1.43578	3.82366	-1.13161	2.22048	1	1
	127	2.45142	-1.41533	0.107182	-0.0618815	-2.55861	1.47721	1	1
	128	1.40954	-3.14786	1.40954	2.18368	-2.81908	0.964181	1	1
	129	-3.74078	-1.29372	0.876473	1.37206	2.86431	-0.0783416	1	1
	130	1.5	0	1.5	0	-3	0	1	1
	131	-5.568	5.46889	3.84775	-5.75237	1.72024	0.283479	1	1
	132	0	-1.5	0	-1.5	0	3	1	1
	133	2.48506	0.964181	-0.221839	0.964181	-2.26322	-1.92836	1	1
	134	-4.34927	6.03315	2.40071	-5.65815	1.94856	-0.375	1	1
	135	-0.260472	7.7942	-0.260472	-7.7942	0.520945	0	1	1
	136	-3.12779	-4.13278	1.88222	1.83792	1.24557	2.29486	1	1
	137	-4.12268	-1.47721	3.67152	-1.47721	0.451151	2.95442	1	1
	138	0.260472	5.02117	0.260472	-6.92024	-0.520945	1.89907	1	1
	139	-6.21194	-2.99407	4.12962	2.97663	2.08233	0.0174398	1	1
	140	6.08978	0.51303	-3.93025	0.51303	-2.15954	-1.02606	1	1
	141	-4.45766	-5.31243	3.21813	3.83522	1.23953	1.47721	1	1
	142	1.61931	5.4028	-4.3514	-4.93876	2.73209	-0.464033	1	1
	143	0.886375	-5.79494	-2.54068	3.62081	1.6543	2.17413	1	1
	144	1.97236	-5.63334	0.232405	4.23447	-2.20477	1.39887	1	1
	145	2.9634	2.3014	-2.04662	0.477903	-0.916779	-2.7793	1	1
	146	-5.1764	-0.260472	2.6178	-0.260472	2.55861	0.520945	1	1
	147	-5.59766	4.02728	3.54999	-3.64851	2.04766	-0.378767	1	1
	148	7.48858	-0.260472	-6.01137	-0.260472	-1.47721	0.520945	1	1
	149	5.68145	-4.98592	-7.00436	2.33823	1.32291	2.64769	1	1
	150	-4.99482	-3.52143	2.68097	2.91932	2.31384	0.602117	1	1
	151	-0.560271	3.56849	2.1055	-1.04876	-1.54523	-2.51973	1	1
	152	-1.97236	-5.63334	-0.232405	4.23447	2.20477	1.39887	1	1
	153	-1.30236	-7.38603	1.04188	5.90882	0.260472	1.47721	1	1
	154	3.96987	-6.35507	-2.78011	5.33623	-1.18976	1.01883	1	1
	155	-4.58265	-5.05616	4.8331	6.16509	-0.250452	-1.10892	1	1
	156	-1.14907	-5.74862	-1.14907	4.27141	2.29813	1.47721	1	1
	157	1.53152	2.06846	1.06147	-0.597312	-2.59299	-1.47115	1	1
	158	-0.208052	0.470231	-2.7517	-0.455583	2.95975	-0.0146481	1	1
	159	-2.31648	-7.12605	2.30077	5.55975	0.0157084	1.5663	1	1
	160	7.42004	-1.04386	-5.87481	1.30038	-1.54523	-0.256515	1	1
	161	4.61313	2.36263	-2.13684	-1.53447	-2.47629	-0.828152	1	1
	162	0.426959	-0.286546	-0.92649	-2.63079	0.49953	2.91733	1	1
	163	-6.68318	-1.69937	5.07681	0.374234	1.60637	1.32513	1	1
	164	-0.094808	-0.0795533	-2.16841	-1.81951	2.26322	1.89907	1	1
	165	1.47721	-0.260472	1.47721	-0.260472	-2.95442	0.520945	1	1
	166	-1.62968	2.30175	-0.276236	-0.0424897	1.90592	-2.25926	1	1
	167	3.4593	1.92364	-0.624902	-1.50341	-2.8344	-0.420231	1	1
	168	2.61084	0.981305	-0.0549373	0.511258	-2.5559	-1.49256	1	1
	169	4.73139	-4.94916	-4.41626	2.72663	-0.315121	2.22253	1	1
	170	1.98379	-2.00462	-0.0898121	-0.264661	-1.89398	2.26928	1	1
	171	7.71812	1.36091	-6.70765	-1.18274	-1.01047	-0.178174	1	1
	172	1.14907	-3.57181	1.14907	1.75974	-2.29813	1.81207	1	1
	173	-5.05253	-1.15539	2.62326	0.198061	2.42927	0.957327	1	1
	174	0.964181	-2.48506	0.964181	0.221839	-1.92836	2.26322	1	1
	175	1.17853	-2.56222	-0.174915	-0.217983	-1.00362	2.78021	1	1
	176	-0.870153	7.88931	1.79562	-7.22904	-0.925467	-0.660264	1	1
	177	1.73434	1.32899	1.26429	-1.33678	-2.99863	0.00779408	1	1
	178	4.82089	5.74531	-3.85671	-4.59625	-0.964181	-1.14907	1	1
	179	-1.93475	-2.85528	-1.00893	2.39527	2.94368	0.460006	1	1
	180	1.88222	-1.83792	-3.12779	4.13278	1.24557	-2.29486	1	1
	181	-0.461635	0.226485	-1.81508	-2.11776	2.27672	1.89127	1	1
	182	-4.23174	-1.71083	1.73897	3.29919	2.49277	-1.58836	1	1
	183	-4.99012	0.615402	6.76987	-1.4582	-1.77975	0.8428	1	1
	184	-6.41381	2.61162	4.80744	-1.47258	1.60637	-1.13905	1	1
	185	0.560271	-3.56849	-2.1055	1.04876	1.54523	2.51973	1	1
	186	1.81951	-2.16841	0.0795533	-0.094808	-1.89907	2.26322	1	1
	187	-2.27451	-0.517801	-0.534549	1.5558	2.80906	-1.038	1	1
	188	-2.56222	-1.17853	-0.217983	0.174915	2.78021	1.00362	1	1
	189	0.642358	-5.14299	-0.711091	2.5328	0.068733	2.6102	1	1
	190	1.40954	0.51303	1.40954	0.51303	-2.81908	-1.02606	1	1
	191	-2.80822	0.260472	-0.101321	0.260472	2.90954	-0.520945	1	1
	192	-1.17853	-2.56222	0.174915	-0.217983	1.00362	2.78021	1	1
	193	1.40954	-0.848212	1.40954	1.85868	-2.81908	-1.01047	1	1
	194	4.95096	-1.39393	-2.72483	-0.0404835	-2.22613	1.43442	1	1
	195	-0.75	-2.63275	-0.75	0.0741458	1.5	2.55861	1	1
	196	-1.306	-0.599908	0.767601	-2.33987	0.538401	2.93978	1	1
	197	-5.03764	6.00363	4.3781	-5.21762	0.659539	-0.786008	1	1
	198	-1.40954	-0.51303	-1.40954	-0.51303	2.81908	1.02606	1	1
	199	-6.7872	-3.91859	5.8986	3.40556	0.888594	0.51303	1	1
	200	-2.4989	1.11777	-0.425292	-0.622193	2.92419	-0.495573	1	1
	201	3.54491	0.694014	-1.70564	1.61983	-1.83928	-2.31384	1	1
	202	-4.40457	-6.60288	3.27122	6.69197	1.13336	-0.0890868	1	1
	203	1.29904	0.75	1.29904	0.75	-2.59808	-1.5	1	1
	204	4.11811	4.43456	-3.55768	-2.00619	-0.560432	-2.42837	1	1
	205	1.55689	7.32958	-0.787348	-5.96527	-0.769545	-1.36431	1	1
	206	1.98379	-2.00462	-0.0898121	-0.264661	-1.89398	2.26928	1	1
	207	1.48081	-5.38392	-3.5292	3.29368	2.04839	2.09024	1	1
	208	-6.68318	1.69937	5.07681	-0.374234	1.60637	-1.32513	1	1
	209	-3.71817	5.82987	0.899089	-6.85593	2.81908	1.02606	1	1
	210	0.439212	-0.612446	-1.90503	-1.96589	1.46582	2.57834	1	1
	211	2.28585	0.916021	-0.379926	1.38607	-1.90592	-2.30209	1	1
	212	0.964181	-1.14907	0.964181	-1.14907	-1.92836	2.29813	1	1
	213	2.17192	-3.38652	-1.25514	0.69768	-0.916779	2.68884	1	1
	214	1.47721	0.260472	1.47721	0.260472	-2.95442	-0.520945	1	1
	215	-2.51874	-2.78102	2.09851	-0.115251	0.420231	2.89628	1	1
	216	-5.59766	-4.02728	3.54999	3.64851	2.04766	0.378767	1	1
	217	0.590562	-1.53542	-2.07521	-1.06537	1.48465	2.60078	1	1
	218	1.40954	-0.51303	1.40954	-0.51303	-2.81908	1.02606	1	1
	219	-6.51666	-2.37187	4.70459	1.71233	1.81207	0.659539	1	1
	220	-0.981305	-2.61084	-0.511258	0.0549373	1.49256	2.5559	1	1
	221	-7.32958	1.55689	5.96527	-0.787348	1.36431	-0.769545	1	1
	222	-2.72795	-0.715703	-0.184297	0.21011	2.91225	0.505593	1	1
	223	1.47721	0.260472	1.47721	0.260472	-2.95442	-0.520945	1	1
	224	2.73457	1.78199	0.068798	-2.83526	-2.80337	1.05327	1	1
	225	0.858759	-2.52343	-0.881201	-0.449825	0.0224422	2.97325	1	1
	226	-2.33987	0.767601	-0.599908	-1.306	2.93978	0.538401	1	1
	227	-0.790783	-3.66781	1.87499	0.949446	-1.08421	2.71836	1	1
	228	-0.560271	3.56849	2.1055	-1.04876	-1.54523	-2.51973	1	1
	229	4.36361	2.1615	-1.60709	-2.84851	-2.75651	0.68701	1	1
	230	-2.36263	-4.61313	1.53447	2.13684	0.828152	2.47629	1	1
	231	-6.04414	0.304175	3.82366	-1.43578	2.22048	1.13161	1	1
	232	3.86943	-4.40392	-1.14058	4.27368	-2.72885	0.130236	1	1

## Sheet: Figure 3a, supplement 1_4
				Raw localized coordinates of each flourophore for calss 2
	Molecule #	X1	Y1	dX1	dY1	<dX1,dY1>	X2	Y2	dX2	dY2	<dX2,dY2>	X3	Y3	dX3	dY3	<dX3,dY3>
	1	28.6689	-23.8546	0.424011	0.434987	0.429499	28.1354	-23.5802	0.275576	0.28829	0.281933	41.8201	-24.3345	1.36368	1.40291	1.3833
	2	4.95219	-5.07055	2.23905	1.89968	2.06937	-5.34552	2.17871	0.67681	0.654512	0.665661	-4.86162	4.54784	0.340125	0.387748	0.363937
	3	5.67738	-0.176509	0.563834	0.542167	0.553	6.67689	-0.223504	0.704177	0.778895	0.741536	-6.32341	2.19449	0.177615	0.195992	0.186803
	4	-3.23737	-8.29884	0.43841	0.465984	0.452197	-6.60197	-11.5937	0.315411	0.342941	0.329176	0.914422	1.46443	0.302524	0.384719	0.343621
	5	-4.2488	-6.46584	0.164505	0.153776	0.159141	-1.90517	-0.789147	0.109531	0.0981371	0.103834	-14.852	1.52049	0.348494	0.312348	0.330421
	6	0.43241	1.07914	1.0512	1.12754	1.08937	-4.72418	0.30357	0.287257	0.299718	0.293487	9.81038	-2.30658	0.494888	0.402263	0.448576
	7	-0.472347	-1.47421	0.258852	0.241663	0.250258	-0.836329	0.632189	0.454685	0.47172	0.463202	11.4784	4.84804	1.12056	1.11028	1.11542
	8	2.32125	-9.21519	0.600091	0.417237	0.508664	-8.115	-0.121282	0.114475	0.0990844	0.10678	-5.90989	-14.7487	1.96311	1.38712	1.67511
	9	3.58052	-10.0469	0.58524	0.625785	0.605512	-1.15281	0.665773	0.136571	0.138326	0.137449	-0.875169	1.75544	0.264424	0.264728	0.264576
	10	21.3019	7.33313	0.296331	0.338122	0.317227	16.3337	-2.87563	0.510394	0.536732	0.523563	18.1746	-8.12741	0.165149	0.162096	0.163622
	11	0.114338	1.90405	0.160141	0.166607	0.163374	0.249691	0.985605	0.470294	0.479184	0.474739	-13.4135	0.702606	0.558657	0.554485	0.556571
	12	-6.87093	-0.315615	0.304193	0.364824	0.334509	6.13105	1.97114	0.402691	0.4831	0.442896	2.40225	11.0686	0.902411	1.05778	0.980097
	13	-1.47746	-0.405739	0.661875	0.681463	0.671669	-9.78603	8.47079	1.70862	1.91251	1.81056	-12.219	7.82663	0.715273	0.731938	0.723605
	14	3.05955	-7.61595	0.383786	0.391627	0.387707	4.69875	-8.6599	0.489458	0.489519	0.489489	-8.0494	-11.2195	0.440093	0.463632	0.451862
	15	-6.68289	3.17781	0.291831	0.2817	0.286766	5.28883	7.93389	0.852893	0.86795	0.860422	3.91149	-5.02314	0.353065	0.378366	0.365716
	16	5.67672	6.5369	0.822323	0.700328	0.761325	-3.55986	-0.0672822	2.28	1.86378	2.07189	-2.49389	-5.17183	0.631965	0.655995	0.64398
	17	0.137073	2.25452	0.260642	0.282829	0.271735	1.34152	0.204772	0.686276	0.717411	0.701844	0.881238	-10.8243	1.86662	1.81217	1.8394
	18	-1.86969	7.31109	0.311254	0.357446	0.33435	4.98931	-8.54427	0.547096	0.543624	0.54536	-5.92853	-3.8834	1.18104	1.39878	1.28991
	19	3.53352	-2.69975	0.21081	0.21175	0.21128	4.37122	0.306341	1.34167	1.26843	1.30505	-8.17658	-0.642327	0.678799	0.655971	0.667385
	20	-10.4154	9.59376	2.88458	2.24878	2.56668	-9.61849	9.01979	1.44265	1.62846	1.53556	-0.0820233	0.339184	0.0947237	0.0981167	0.0964202
	21	15.4418	3.33235	1.40949	1.45103	1.43026	2.21513	6.32071	0.763088	0.88623	0.824659	7.32549	-5.69553	0.277442	0.347387	0.312414
	22	5.33997	-4.80177	1.45618	1.3511	1.40364	-0.51835	0.685267	0.35746	0.380196	0.368828	14.474	-3.55118	1.6592	1.61782	1.63851
	23	7.90239	2.96864	0.352568	0.480618	0.416593	-5.96961	1.32006	0.172071	0.198295	0.185183	6.05743	-3.69892	0.303805	0.375863	0.339834
	24	-7.37011	12.7814	0.839352	0.807322	0.823337	-9.62123	7.93349	0.494825	0.465721	0.480273	0.240445	0.942927	0.233402	0.238151	0.235777
	25	-11.2687	5.44062	2.12205	2.10915	2.1156	-17.2484	-2.83589	0.298929	0.305507	0.302218	-19.8028	-6.54145	0.320843	0.279591	0.300217
	26	7.12614	-2.75106	0.425397	0.437247	0.431322	-0.712652	4.455	0.393389	0.39542	0.394404	7.77004	-8.15374	1.04295	1.18886	1.11591
	27	-3.38591	8.34105	1.813	2.34638	2.07969	3.03672	-3.92652	0.10752	0.116424	0.111972	-0.817369	-3.9507	0.2233	0.227329	0.225315
	28	-2.63301	-3.85166	0.379061	0.469505	0.424283	-2.41061	-1.47582	0.270044	0.354447	0.312246	3.61104	7.57642	0.149462	0.182411	0.165937
	29	-11.3944	2.17501	0.199651	0.321334	0.260492	3.73735	2.9863	0.378423	0.803798	0.59111	-7.54563	13.3662	0.172986	0.214329	0.193657
	30	-3.27422	-6.48527	0.697381	0.73434	0.71586	4.40339	3.27348	1.23617	1.39108	1.31362	-5.13612	-5.50286	2.25565	2.62716	2.4414
	31	1.95287	-2.4479	0.554754	0.578833	0.566794	1.52348	-2.08133	0.448471	0.475206	0.461838	-2.5592	10.2756	0.641163	0.531923	0.586543
	32	6.58169	-3.77085	1.42025	1.25683	1.33854	-5.39137	-2.82128	0.472979	0.476489	0.474734	-4.29252	-0.0336514	0.195851	0.197655	0.196753
	33	-5.90196	-1.76803	0.140283	0.143996	0.14214	4.77529	1.79082	0.298453	0.317822	0.308138	6.94549	1.9254	0.144583	0.148875	0.146729
	34	-7.24648	-7.89896	1.40475	1.437	1.42087	3.92422	2.82085	0.683742	0.695596	0.689669	-5.88105	-1.9481	0.522391	0.522962	0.522677
	35	1.78707	-7.34696	0.13753	0.164239	0.150884	-2.79851	-8.76419	0.673824	0.702453	0.688139	-12.8584	-4.59952	1.3841	1.42732	1.40571
	36	3.785	-8.04808	0.151719	0.142647	0.147183	0.0280753	6.81767	0.339227	0.331194	0.335211	8.89741	-1.63703	1.0199	0.806589	0.913244
	37	3.38179	-108.065	0.246049	1.27886	0.762453	-1.81783	-119.308	0.268061	0.780508	0.524285	2.58032	-120.436	0.291973	0.504918	0.398446
	38	7.46211	5.79881	0.741572	1.00725	0.874411	1.44637	-6.19081	0.272207	0.285191	0.278699	0.226431	-6.35261	0.156803	0.169705	0.163254
	39	7.15465	7.64922	0.337065	0.344861	0.340963	-0.750283	1.05432	1.00256	1.08657	1.04456	-4.28111	-1.91754	0.205561	0.205129	0.205345
	40	-2.19505	-10.5205	2.57555	2.11382	2.34469	3.175	0.343721	0.433478	0.437701	0.435589	-11.5064	-5.12709	1.77249	1.77363	1.77306
	41	0.392592	-16.8771	0.889764	0.905629	0.897696	-0.532045	-2.10379	0.454399	0.446139	0.450269	-10.4151	-6.88674	0.337434	0.335277	0.336355
	42	0.0145604	-0.328214	1.03992	0.98133	1.01063	-2.47084	0.494516	0.330495	0.341629	0.336062	11.5242	0.00442442	1.41839	1.52144	1.46992
	43	-8.62267	-8.65898	0.842531	0.920566	0.881549	0.217859	-0.0626486	0.384632	0.438482	0.411557	-0.33739	0.281355	0.186203	0.215813	0.201008
	44	-2.9808	9.28929	2.81983	2.8028	2.81131	3.43122	-1.4103	0.33364	0.359271	0.346455	0.708095	-3.57989	0.341069	0.354789	0.347929
	45	3.17932	-13.4821	0.535589	0.56604	0.550814	0.342941	0.415434	0.2134	0.218872	0.216136	1.22996	-1.88238	0.211366	0.226124	0.218745
	46	-11.5978	4.19937	0.560922	0.567371	0.564147	-8.43534	-0.344444	0.13241	0.141139	0.136775	0.148765	-5.21494	0.176526	0.183763	0.180144
	47	3.25728	2.09474	0.301858	0.307962	0.30491	-10.1482	1.29466	2.86669	2.55031	2.7085	4.66147	-0.155768	1.15531	1.1469	1.1511
	48	2.27309	12.3072	0.439779	0.496042	0.467911	-5.00822	-2.41269	0.211392	0.225456	0.218424	7.77726	1.09195	0.312686	0.294636	0.303661
	49	-5.618	-4.17844	1.02032	0.848674	0.934496	2.68719	10.2248	1.35595	1.18962	1.27279	-12.6348	6.13598	0.39859	0.425576	0.412083
	50	-2.60349	-3.20067	0.0916625	0.0979378	0.0948001	1.25679	1.5417	0.352485	0.366367	0.359426	11.7384	0.29242	0.609424	0.595576	0.6025
	51	6.4283	3.84407	0.160858	0.168392	0.164625	-5.59304	0.455075	0.301064	0.307652	0.304358	-4.34354	-6.69378	0.934661	0.842927	0.888794
	52	-5.2714	3.13391	0.74035	0.748175	0.744263	4.98139	-5.43927	0.551138	0.565117	0.558128	-8.01821	-0.211991	0.885106	0.845517	0.865311
	53	4.68872	-11.577	0.365405	0.396784	0.381095	1.26438	-10.3162	0.760857	0.906744	0.833801	-4.71574	-0.00757951	0.239036	0.258289	0.248662
	54	2.0927	-10.1419	0.108005	0.0960769	0.102041	1.8727	-7.58556	0.145888	0.150607	0.148247	-2.50734	3.69701	0.687908	0.731722	0.709815
	55	-5.02558	10.8953	0.697442	0.731343	0.714393	-0.360704	9.01642	0.556193	0.531166	0.543679	-6.07394	-3.22604	0.995571	0.972845	0.984208
	56	-6.37789	11.358	0.544508	0.548344	0.546426	3.9824	3.17999	0.484424	0.563088	0.523756	-4.60881	-3.99564	1.25773	1.44594	1.35183
	57	8.08391	-2.42524	0.632763	0.753194	0.692978	-4.47952	-0.410911	2.73043	2.37214	2.55128	-4.89317	4.98595	0.996761	1.00211	0.999433
	58	-6.06619	-2.70221	0.324443	0.308192	0.316317	4.96097	3.06184	0.523007	0.531776	0.527392	5.46542	0.155487	0.362118	0.386744	0.374431
	59	3.47575	-0.521469	0.415003	0.407011	0.411007	2.73537	-0.0406879	0.832287	0.766123	0.799205	-9.93598	1.22277	1.27181	1.15357	1.21269
	60	-3.96312	14.2724	1.27013	1.32562	1.29788	4.19832	4.2421	0.62977	0.70136	0.665565	6.50507	6.45551	0.659108	0.746848	0.702978
	61	5.98007	-8.098	0.350962	0.31555	0.333256	-1.65049	2.20888	0.15584	0.163401	0.15962	-7.79786	-2.56653	0.990694	1.21221	1.10145
	62	2.00679	0.180343	0.196687	0.213507	0.205097	-2.94455	-1.60339	1.03946	0.936535	0.987997	-13.4437	-1.87991	1.25546	1.1768	1.21613
	63	3.07676	-1.43774	0.510872	0.526952	0.518912	1.60697	-2.85316	0.934447	0.898841	0.916644	-10.2873	0.86524	0.721506	0.726366	0.723936
	64	8.82568	-10.2065	2.21532	1.89418	2.05475	-0.268735	-0.0790688	0.196593	0.203005	0.199799	0.949886	-1.39163	0.745155	0.803577	0.774366
	65	-2.94102	6.91792	0.51884	0.430089	0.474465	5.6045	-1.18373	0.478134	0.530567	0.50435	4.84376	-6.24643	1.61038	1.64388	1.62713
	66	-4.49495	-0.100236	0.253023	0.244008	0.248515	-2.17499	7.09903	0.0903095	0.0909716	0.0906406	3.68781	-6.84698	0.164557	0.162603	0.16358
	67	-5.3823	-0.744171	0.470916	0.49911	0.485013	-5.21095	-0.101282	1.74862	1.58525	1.66694	6.36717	3.45372	3.60803	2.27148	2.93975
	68	-14.6341	1.49013	2.73885	1.92042	2.32963	-0.928315	0.0350214	0.207518	0.206076	0.206797	-12.8557	-2.25335	1.71574	1.64064	1.67819
	69	-5.73515	-3.58659	0.334116	0.390237	0.362177	-0.523796	-3.20308	2.21525	2.01946	2.11735	7.39667	3.83903	0.37096	0.393134	0.382047
	70	-11.221	5.81901	0.342826	0.382041	0.362433	-7.08158	-8.35979	0.415991	0.427523	0.421757	3.52883	0.633888	0.122274	0.119262	0.120768
	71	13.0631	-3.39546	2.4355	1.91784	2.17667	0.220949	-1.18255	0.519807	0.516271	0.518039	-2.06414	-2.06364	1.05826	1.11747	1.08787
	72	-5.2424	-0.720521	0.355418	0.376091	0.365754	5.4687	2.74579	1.10827	1.23303	1.17065	6.66956	2.41528	0.54059	0.576244	0.558417
	73	4.82348	-6.51844	0.284495	0.282508	0.283502	2.98065	-4.62865	0.604144	0.607153	0.605648	-3.39165	5.72186	0.312635	0.305397	0.309016
	74	-27.0456	20.7246	0.649322	0.644953	0.647137	-26.7686	20.4952	0.423909	0.452894	0.438402	-18.5799	11.8315	1.81105	1.35846	1.58475
	75	23.5151	-4.18899	0.684594	0.445906	0.56525	17.7369	-6.12292	0.530993	0.391406	0.461199	8.22488	-4.11462	0.520137	0.346693	0.433415
	76	-2.46787	-8.76352	2.30627	1.10364	1.70496	-14.335	-11.0619	0.62194	0.25039	0.436165	-15.3906	-11.5024	0.1983	0.121405	0.159852
	77	-8.45135	5.01686	0.260504	0.250916	0.25571	-4.47672	3.81701	0.392527	0.399037	0.395782	4.30876	-1.89659	0.209534	0.219497	0.214515
	78	-0.137423	4.7282	0.584821	0.638651	0.611736	5.37606	-4.5752	1.12059	1.30491	1.21275	4.25606	-9.66846	0.309509	0.33651	0.323009
	79	-2.0147	1.30505	0.548094	0.493949	0.521021	-2.87236	-3.77535	1.81529	1.51534	1.66532	10.3201	-2.11188	1.86196	2.18192	2.02194
	80	3.13924	-10.1134	0.451517	0.498607	0.475062	2.36528	-9.69012	0.330703	0.400243	0.365473	2.19662	2.29375	0.935368	1.68788	1.31162
	81	-7.64978	2.91508	0.975794	1.00154	0.988669	-7.88575	5.10345	0.543992	0.469751	0.506871	3.54633	-1.89786	0.0752525	0.0755232	0.0753879
	82	-1.22301	1.09965	0.172366	0.147279	0.159823	-1.93073	-0.0559807	0.113429	0.0953775	0.104403	11.9644	3.11751	0.928758	0.904182	0.91647
	83	-0.964021	-4.51446	0.236728	0.254786	0.245757	-2.88614	-9.43672	0.35932	0.342753	0.351037	-11.9958	-14.9243	1.90865	1.94383	1.92624
	84	2.04679	-0.209612	0.216779	0.215704	0.216242	-9.78393	4.55966	0.452182	0.415043	0.433612	-10.3819	5.26266	0.51077	0.456298	0.483534
	85	19.4375	20.2425	0.581176	0.616394	0.598785	14.1023	22.6955	0.67489	0.739743	0.707317	18.5511	35.6731	0.193882	0.202958	0.19842
	86	-6.20607	-0.386078	1.81512	2.07051	1.94281	-0.257173	-0.0707112	0.516199	0.484964	0.500582	-0.913993	-14.2825	0.442671	0.437302	0.439986
	87	-14.0766	-7.52282	0.989431	0.953876	0.971654	-18.9469	1.00146	2.86067	2.79066	2.82567	-20.6994	5.56143	2.23013	2.56768	2.39891
	88	13.6057	-16.3959	0.0920667	0.117605	0.104836	12.1855	-18.0798	0.768377	1.12601	0.947192	0.543733	-10.8414	1.98622	2.52697	2.25659
	89	-5.18339	31.0837	0.56841	1.77059	1.1695	-0.314448	19.3882	0.310245	0.594126	0.452186	0.213656	17.1913	0.240883	0.309911	0.275397
	90	1.06877	4.02498	1.03498	1.00787	1.02143	-7.70078	-3.74072	0.374351	0.36409	0.369221	-9.80705	-0.964022	0.813724	0.779384	0.796554
	91	2.66647	11.3531	2.09249	2.64137	2.36693	-0.22462	-2.17902	1.03907	1.10737	1.07322	-0.376422	-1.42862	0.29857	0.57962	0.439095
	92	-47.8552	-13.59	0.387706	0.373244	0.380475	-43.107	-11.3481	0.308496	0.264094	0.286295	-33.5891	-10.2791	0.272839	0.236279	0.254559
	93	1.65778	1.25784	0.182379	0.2038	0.193089	-0.894258	1.65354	0.0909633	0.105681	0.0983222	-8.54338	-8.14986	0.715247	0.961113	0.83818
	94	-2.02742	7.84265	0.510915	0.533377	0.522146	-2.78741	-6.01517	2.84394	2.93304	2.88849	0.172056	-6.84907	0.530763	0.525464	0.528113
	95	-35.3026	38.9317	1.13883	1.11482	1.12682	-24.5511	37.6493	0.758499	0.762155	0.760327	-20.3709	39.5818	0.656089	0.66076	0.658425
	96	1.03147	7.02989	0.808391	0.829984	0.819188	5.09295	-6.56167	0.298445	0.310233	0.304339	10.1209	-3.87933	0.457793	0.477141	0.467467
	97	19.427	-6.2884	2.81497	2.51527	2.66512	7.21724	-2.76655	0.283976	0.310804	0.29739	6.6912	-1.7737	0.13759	0.164557	0.151073
	98	-8.5118	6.51592	1.38849	1.39261	1.39055	1.1213	0.327219	0.294469	0.343398	0.318934	-13.7917	0.723488	2.66581	2.67059	2.6682
	99	13.8672	13.2839	0.922004	0.969037	0.94552	21.1433	23.4305	0.411773	0.427737	0.419755	21.222	24.9258	0.328247	0.367711	0.347979
	100	-5.43606	-4.06847	0.365334	0.391463	0.378399	0.00483407	8.80078	1.00893	1.01769	1.01331	8.48567	2.86014	0.444994	0.481595	0.463295

## Sheet: Figure 3a, supplement 1_5
		Normalized center of mass coordinates of class 2
	Molecule #	X1	Y1	X2	Y2	X3	Y3	dX	dY
	1	-4.2059	0.0685236	-4.73941	0.342889	8.94531	-0.411413	1	1
	2	6.70384	-5.62255	-3.59387	1.62671	-3.10997	3.99584	1	1
	3	3.66709	-0.774669	4.66661	-0.821664	-8.3337	1.59633	1	1
	4	-0.262396	-2.15613	-3.627	-5.45101	3.88939	7.60714	1	1
	5	2.75318	-4.55434	5.0968	1.12235	-7.84998	3.43199	1	1
	6	-1.40713	1.3871	-6.56371	0.611526	7.97084	-1.99862	1	1
	7	-3.86225	-2.80955	-4.22623	-0.703151	8.08848	3.5127	1	1
	8	6.22246	-1.1868	-4.21379	7.9071	-2.00868	-6.7203	1	1
	9	3.06301	-7.50502	-1.67032	3.20768	-1.39268	4.29735	1	1
	10	2.69846	8.55643	-2.26968	-1.65232	-0.42878	-6.90411	1	1
	11	4.46416	0.706632	4.59951	-0.211816	-9.06367	-0.494816	1	1
	12	-7.42505	-4.55698	5.57693	-2.27022	1.84813	6.82721	1	1
	13	6.35003	-5.70296	-1.95854	3.17356	-4.39149	2.5294	1	1
	14	3.15659	1.54917	4.79578	0.505219	-7.95237	-2.05439	1	1
	15	-7.52203	1.14829	4.44969	5.90437	3.07235	-7.05266	1	1
	16	5.80239	6.1043	-3.43418	-0.499877	-2.36821	-5.60442	1	1
	17	-0.649538	5.04286	0.554911	2.99311	0.094627	-8.03597	1	1
	18	-0.933385	9.01662	5.92561	-6.83874	-4.99223	-2.17787	1	1
	19	3.62413	-1.68784	4.46183	1.31825	-8.08597	0.369585	1	1
	20	-3.71012	3.27618	-2.91318	2.70221	6.62329	-5.97839	1	1
	21	7.11431	2.01318	-6.11234	5.00153	-1.00197	-7.01471	1	1
	22	-1.09192	-2.24588	-6.95024	3.24116	8.04216	-0.995286	1	1
	23	5.23898	2.77205	-8.63301	1.12347	3.39403	-3.89552	1	1
	24	-1.78648	5.56214	-4.0376	0.714215	5.82408	-6.27635	1	1
	25	4.83789	6.75286	-1.14175	-1.52365	-3.69614	-5.22921	1	1
	26	2.3983	-0.601121	-5.4405	6.60493	3.0422	-6.00381	1	1
	27	-2.99706	8.18644	3.42557	-4.08113	-0.428517	-4.10531	1	1
	28	-2.15549	-4.6013	-1.93308	-2.22547	4.08857	6.82678	1	1
	29	-6.32684	-4.00081	8.80491	-3.18952	-2.47807	7.19033	1	1
	30	-1.93857	-3.58039	5.73904	6.17837	-3.80047	-2.59798	1	1
	31	1.64715	-4.36335	1.21776	-3.99678	-2.86491	8.36013	1	1
	32	7.61576	-1.56226	-4.35731	-0.612686	-3.25846	2.17494	1	1
	33	-7.84157	-2.41743	2.83569	1.14142	5.00588	1.27601	1	1
	34	-4.17871	-5.55689	6.99199	5.16292	-2.81328	0.393972	1	1
	35	6.41036	-0.443404	1.82478	-1.86063	-8.23514	2.30404	1	1
	36	-0.451827	-7.09226	-4.20875	7.77348	4.66058	-0.681219	1	1
	37	2.00037	7.87111	-3.19925	-3.37115	1.19889	-4.49996	1	1
	38	4.41714	8.04702	-1.5986	-3.94261	-2.81854	-4.10441	1	1
	39	6.4469	5.38722	-1.45804	-1.20768	-4.98886	-4.17954	1	1
	40	1.31376	-5.4192	6.68381	5.445	-7.99756	-0.025806	1	1
	41	3.91077	-8.25455	2.98613	6.51875	-6.8969	1.7358	1	1
	42	-3.00808	-0.385123	-5.49348	0.437608	8.50156	-0.0524844	1	1
	43	-5.7086	-5.84555	3.13193	2.75078	2.57668	3.09478	1	1
	44	-3.36697	7.85626	3.04505	-2.84334	0.321922	-5.01292	1	1
	45	1.59525	-8.4991	-1.24113	5.39846	-0.354117	3.10064	1	1
	46	-4.96965	4.65271	-1.80723	0.108895	6.77688	-4.7616	1	1
	47	4.00043	1.01686	-9.40505	0.216783	5.40462	-1.23364	1	1
	48	0.59238	8.64504	-6.68893	-6.07484	6.09655	-2.5702	1	1
	49	-0.429475	-8.23923	7.87572	6.16404	-7.44624	2.07519	1	1
	50	-6.06739	-2.74515	-2.2071	1.99722	8.27449	0.747937	1	1
	51	7.59772	4.64228	-4.42361	1.25328	-3.17411	-5.89557	1	1
	52	-2.50199	3.97303	7.7508	-4.60015	-5.24881	0.627127	1	1
	53	4.27627	-4.27671	0.851928	-3.01598	-5.1282	7.29269	1	1
	54	1.60668	-5.46508	1.38668	-2.90874	-2.99336	8.37383	1	1
	55	-1.2055	5.3334	3.45937	3.45453	-2.25387	-8.78793	1	1
	56	-4.04312	7.84386	6.31716	-0.334114	-2.27404	-7.50975	1	1
	57	8.5135	-3.14184	-4.04992	-1.12751	-4.46358	4.26935	1	1
	58	-7.51959	-2.87391	3.50757	2.89013	4.01202	-0.0162202	1	1
	59	4.71737	-0.741674	3.97699	-0.260893	-8.69436	1.00257	1	1
	60	-6.20988	5.94909	1.95156	-4.08125	4.25831	-1.86784	1	1
	61	7.13617	-5.27945	-0.494398	5.02743	-6.64177	0.252019	1	1
	62	6.80062	1.28133	1.84928	-0.502406	-8.64991	-0.778923	1	1
	63	4.94461	-0.295856	3.47482	-1.71127	-8.41944	2.00713	1	1
	64	5.65674	-6.31411	-3.43768	3.81333	-2.21906	2.50077	1	1
	65	-5.44344	7.08867	3.10209	-1.01299	2.34135	-6.07568	1	1
	66	-3.50091	-0.150842	-1.18094	7.04842	4.68185	-6.89758	1	1
	67	-3.97361	-1.61359	-3.80226	-0.970704	7.77586	2.5843	1	1
	68	-5.16137	1.73286	8.54439	0.277752	-3.38302	-2.01061	1	1
	69	-6.11439	-2.60304	-0.903037	-2.21953	7.01743	4.82258	1	1
	70	-6.2964	6.45464	-2.15701	-7.72416	8.45341	1.26952	1	1
	71	9.32316	-1.18158	-3.51904	1.03133	-5.80412	0.150244	1	1
	72	-7.54102	-2.2007	3.17008	1.26561	4.37094	0.935099	1	1
	73	3.35265	-4.71003	1.50982	-2.82024	-4.86247	7.53027	1	1
	74	-2.91424	3.04083	-2.63724	2.81143	5.55147	-5.85226	1	1
	75	7.02279	0.619852	1.24464	-1.31408	-8.26743	0.694225	1	1
	76	8.26329	1.67907	-3.60386	-0.619286	-4.65942	-1.05979	1	1
	77	-5.57824	2.70443	-1.60362	1.50458	7.18186	-4.20902	1	1
	78	-3.30232	7.90002	2.21116	-1.40338	1.09116	-6.49664	1	1
	79	-3.82572	2.83244	-4.68338	-2.24796	8.5091	-0.584486	1	1
	80	0.572192	-4.27679	-0.201763	-3.85354	-0.370428	8.13033	1	1
	81	-3.65338	0.874855	-3.88935	3.06323	7.54273	-3.93808	1	1
	82	-4.15991	-0.28741	-4.86763	-1.44304	9.02753	1.73045	1	1
	83	4.31797	5.1107	2.39585	0.188446	-6.71381	-5.29915	1	1
	84	8.08646	-3.41385	-3.74427	1.35542	-4.34219	2.05842	1	1
	85	2.0739	-5.96119	-3.26138	-3.50824	1.18749	9.46943	1	1
	86	-3.74699	4.52702	2.20191	4.84239	1.54509	-9.36941	1	1
	87	3.83104	-7.20285	-1.03926	1.32144	-2.79177	5.88141	1	1
	88	4.82739	-1.29024	3.40718	-2.97408	-8.23457	4.26432	1	1
	89	-3.422	8.52929	1.44695	-3.16621	1.97505	-5.36308	1	1
	90	6.54846	4.25157	-2.22109	-3.51414	-4.32736	-0.737435	1	1
	91	1.97799	8.77125	-0.913096	-4.76083	-1.0649	-4.01043	1	1
	92	-6.33809	-1.85095	-1.5899	0.390992	7.92799	1.45996	1	1
	93	4.25106	3.004	1.69903	3.3997	-5.95009	-6.4037	1	1
	94	-0.47983	9.51651	-1.23982	-4.34131	1.71965	-5.17521	1	1
	95	-8.56106	0.210785	2.19042	-1.07167	6.37064	0.86089	1	1
	96	-4.38364	8.16692	-0.322164	-5.42463	4.70581	-2.74229	1	1
	97	8.31522	-2.67885	-3.89459	0.842996	-4.42063	1.83585	1	1
	98	-1.45108	3.99371	8.18201	-2.19499	-6.73094	-1.79872	1	1
	99	-4.87696	-7.26283	2.39911	2.88378	2.47785	4.37905	1	1
	100	-6.45421	-6.59929	-1.01331	6.26997	7.46752	0.329325	1	1

## Sheet: Figure 3a, supplement 1_6
			Fit of simulated coordinates to class 2
	Molecule #	X1	Y1	X2	Y2	X3	Y3	dX	dY
	1	-4.5	0	-4.49998	0	8.99998	0	1	1
	2	6.90627	-5.71776	-3.68816	1.52599	-3.21811	4.19177	1	1
	3	-8.86327	1.56283	4.43163	-0.781417	4.43163	-0.781417	1	1
	4	4.10929	7.46639	-0.0125449	-2.01967	-4.09675	-5.44672	1	1
	5	3.05649	-5.10836	5.11918	1.38206	-8.17567	3.7263	1	1
	6	-6.91471	0.853617	-1.25052	1.28672	8.16523	-2.14033	1	1
	7	-3.62985	-2.98429	-4.52797	-0.816482	8.15783	3.80077	1	1
	8	6.10667	-1.31763	-4.32516	7.8717	-1.78151	-6.55407	1	1
	9	3.07818	-8.45723	-1.53909	4.22862	-1.53909	4.22862	1	1
	10	-1.80635	-1.24433	-0.429711	-6.93701	2.23606	8.18134	1	1
	11	-9	0	4.5	0	4.5	0	1	1
	12	5.94734	-1.91223	1.7342	6.56674	-7.68155	-4.65451	1	1
	13	6.80785	-5.80035	-2.07104	3.1352	-4.73681	2.66515	1	1
	14	-8.77256	-1.6152	3.21416	1.48433	5.5584	0.130878	1	1
	15	3.76571	-8.06149	4.46005	6.33937	-8.22576	1.72212	1	1
	16	5.84567	6.55082	-3.38574	-0.650134	-2.45993	-5.90068	1	1
	17	-0.0592059	-8.89745	0.706327	3.27661	-0.647121	5.62085	1	1
	18	-0.0523193	8.31349	5.63679	-6.19884	-5.58447	-2.11464	1	1
	19	-8.98401	0.0439442	4.95491	1.24985	4.0291	-1.2938	1	1
	20	-3.4472	2.89254	-3.44718	2.89253	6.89438	-5.78507	1	1
	21	-6.8944	5.78509	7.28509	1.68128	-0.390694	-7.46637	1	1
	22	8.06334	-0.891616	-1.04632	-2.0592	-7.01702	2.95082	1	1
	23	5.20118	2.89573	3.74231	-3.75649	-8.94349	0.860765	1	1
	24	5.87791	-6.73363	-4.27184	1.05819	-1.60607	5.67544	1	1
	25	-1.00457	-1.1972	-4.43162	-5.2814	5.43619	6.4786	1	1
	26	-5.70347	6.43149	2.38883	-0.590471	3.31464	-5.84102	1	1
	27	-3.03142	8.45723	0.16226	-4.22862	2.86916	-4.22862	1	1
	28	4.47769	7.6677	-2.47387	-5.16673	-2.00382	-2.50096	1	1
	29	8.45723	-3.07818	-6.27072	-4.07154	-2.18652	7.14972	1	1
	30	-4.0458	-2.39026	-2.3159	-3.97565	6.3617	6.36591	1	1
	31	1.53909	-4.22862	1.53908	-4.22859	-3.07817	8.45721	1	1
	32	8.85515	-1.58514	-3.96467	2.0644	-4.89048	-0.479253	1	1
	33	-8.32463	-3.0548	5.4952	1.76242	2.82943	1.29238	1	1
	34	6.8222	5.37562	-2.94819	-0.0625367	-3.87401	-5.31309	1	1
	35	1.24433	-1.80635	6.93701	-0.429711	-8.18134	2.23606	1	1
	36	-0.323754	-7.28023	4.7357	-0.197777	-4.41195	7.47801	1	1
	37	1.6514	8.83103	-3.33071	-3.50377	1.67931	-5.32727	1	1
	38	4.5	7.79423	-2.25	-3.89711	-2.25	-3.89711	1	1
	39	-1.1972	-1.00457	-5.2814	-4.43162	6.4786	5.43619	1	1
	40	-7.83002	0.226812	0.929657	-5.28419	6.90036	5.05737	1	1
	41	2.91593	6.55325	-7.06859	1.43125	4.15266	-7.9845	1	1
	42	8.87926	0.0439442	-3.16781	-0.484879	-5.71146	0.440935	1	1
	43	2.89254	3.4472	2.89253	3.44718	-5.78507	-6.89438	1	1
	44	-3.114	8.42717	2.5938	-3.34361	0.520201	-5.08357	1	1
	45	1.51678	-8.73674	-0.295483	3.09654	-1.2213	5.64019	1	1
	46	-5.0986	4.74828	-1.7895	0.130866	6.8881	-4.87915	1	1
	47	-8.96582	-0.0592059	5.15963	-1.14252	3.80618	1.20172	1	1
	48	-6.33487	-5.94215	6.15279	-2.19971	0.182084	8.14186	1	1
	49	-0.162255	-7.94308	-7.13175	2.69971	7.29401	5.24336	1	1
	50	8.59601	1.24433	-2.58448	1.41994	-6.01153	-2.66426	1	1
	51	-3.1688	-5.94215	-4.02623	0.928974	7.19503	5.01318	1	1
	52	-5.21793	0.360079	-2.56182	4.15876	7.77974	-4.51884	1	1
	53	4.20205	-4.1525	0.884325	-3.09453	-5.08638	7.24703	1	1
	54	-3.0548	8.32463	1.29238	-2.82943	1.76242	-5.4952	1	1
	55	-1.6514	-8.83103	3.33071	3.50377	-1.67931	5.32727	1	1
	56	-3.9205	7.75045	6.53407	-0.0373293	-2.61358	-7.71312	1	1
	57	-4.04411	-1.21951	-4.32085	4.27183	8.36496	-3.05232	1	1
	58	-8.46136	-3.0548	4.4657	0.194513	3.99565	2.86029	1	1
	59	-8.86327	1.56283	4.43163	-0.781417	4.43163	-0.781417	1	1
	60	4.0458	-2.39026	2.3159	-3.97565	-6.3617	6.36591	1	1
	61	-0.965926	5.14037	-6.39949	-0.0651766	7.36541	-5.07519	1	1
	62	6.78966	1.56283	1.61519	-0.781417	-8.40484	-0.781417	1	1
	63	-8.79594	1.61933	3.36117	-1.67964	5.43477	0.0603164	1	1
	64	-1.97862	2.35802	-3.71857	4.43161	5.69718	-6.78964	1	1
	65	2.18576	-5.85235	-5.6667	6.76407	3.48095	-0.91172	1	1
	66	4.76508	-7.06592	-1.04966	7.19503	-3.71543	-0.129118	1	1
	67	-4.22862	-1.53909	-4.22859	-1.53908	8.45721	3.07817	1	1
	68	8.86431	0.235025	-3.09927	-2.42614	-5.76504	2.19112	1	1
	69	-0.551475	-2.123	-6.37169	-2.77639	6.92317	4.89939	1	1
	70	-6.2958	6.28737	-2.02288	-7.48249	8.31868	1.19511	1	1
	71	8.752	-1.60333	-3.10417	1.26457	-5.64783	0.33876	1	1
	72	4.22862	1.53909	4.22859	1.53908	-8.45721	-3.07817	1	1
	73	-4.41345	7.69108	1.33674	-2.80874	3.0767	-4.88234	1	1
	74	-2.89254	3.4472	-2.89253	3.44718	5.78507	-6.89438	1	1
	75	6.95789	0.360079	1.45496	-1.05002	-8.41285	0.689941	1	1
	76	8.86327	1.56283	-4.43163	-0.781417	-4.43163	-0.781417	1	1
	77	7.29194	-4.31718	-1.14096	1.24684	-6.15098	3.07034	1	1
	78	-3.1598	7.99433	2.04281	-1.37189	1.117	-6.62244	1	1
	79	8.98363	-0.0928185	-4.02891	2.67168	-4.95472	-2.57887	1	1
	80	0	9	0	-4.5	0	-4.5	1	1
	81	7.77897	-4.41345	-3.65446	0.873837	-4.12451	3.53961	1	1
	82	8.86327	1.56283	-4.43163	-0.781417	-4.43163	-0.781417	1	1
	83	-6.73363	-5.34339	2.45507	0.166686	4.27856	5.1767	1	1
	84	-4.22862	1.53909	-4.22859	1.53908	8.45721	-3.07817	1	1
	85	1.6514	8.83103	-3.33071	-3.50377	1.67931	-5.32727	1	1
	86	1.46858	-8.86327	1.93148	4.43163	-3.40007	4.43163	1	1
	87	4.31718	-7.29194	-1.24684	1.14096	-3.07034	6.15098	1	1
	88	4.61933	-0.862364	3.53599	-2.94381	-8.15531	3.80617	1	1
	89	-3.0548	8.32463	1.29238	-2.82943	1.76242	-5.4952	1	1
	90	7.77897	4.51819	-3.0195	-3.2959	-4.75946	-1.22229	1	1
	91	-0.781417	-4.43163	-0.781412	-4.43161	1.56283	8.86325	1	1
	92	8.36098	1.38002	-1.67548	0.22174	-6.6855	-1.60176	1	1
	93	-5.71776	-6.90627	1.52599	3.68816	4.19177	3.21811	1	1
	94	0.0233822	8.99588	-1.34458	-4.26291	1.3212	-4.73296	1	1
	95	-8.52073	0.174442	1.75536	-0.998969	6.76537	0.824527	1	1
	96	-4.5	7.79423	4.55863	-2.56423	-0.0586275	-5.23	1	1
	97	-4.22862	1.53909	-4.22859	1.53908	8.45721	-3.07817	1	1
	98	8.47574	-2.02467	-1.73286	3.99769	-6.74288	-1.97302	1	1
	99	2.25	3.89711	2.24999	3.89709	-4.49999	-7.79421	1	1
	100	7.46793	0.360079	-1.42534	6.16286	-6.04259	-6.52294	1	1

## Sheet: Figure 3a, supplement 1_7
				Raw localized coordinates of each flourophore for calss 3
	Molecule #	X1	Y1	dX1	dY1	<dX1,dY1>	X2	Y2	dX2	dY2	<dX2,dY2>	X3	Y3	dX3	dY3	<dX3,dY3>
	1	-2.15843	0.715678	1.17243	1.22557	1.199	-0.506805	-5.22183	0.892236	0.910705	0.90147	0.607706	-8.76556	0.253329	0.239187	0.246258
	2	6.30162	23.8195	0.389783	0.413694	0.401738	6.60902	24.5552	0.931773	1.01677	0.974271	-8.0579	16.7369	0.154992	0.201961	0.178477
	3	-4.21834	3.1497	0.26976	0.274704	0.272232	-0.219737	-1.90165	0.291876	0.295459	0.293667	-5.82533	5.82884	0.702174	0.743108	0.722641
	4	-3.20119	-2.36785	0.459698	0.507392	0.483545	0.690261	-0.765653	0.410594	0.40997	0.410282	2.71004	5.3622	0.487717	0.469593	0.478655
	5	-8.06639	8.89099	1.85532	1.87248	1.8639	-2.15526	7.63001	2.226	2.20796	2.21698	3.4619	-5.76699	2.314	2.2303	2.27215
	6	-0.285611	12.3388	0.76681	0.656842	0.711826	2.55408	4.04435	2.70974	2.61502	2.66238	-6.79082	0.849797	2.2321	2.50674	2.36942
	7	-3.60079	1.73625	0.394094	0.419113	0.406603	-7.99504	-7.88323	0.678051	0.658725	0.668388	4.76213	-2.7979	0.381436	0.371283	0.376359
	8	15.5107	3.57876	1.36533	1.47684	1.42108	1.32091	1.87416	0.207345	0.173421	0.190383	-1.21101	1.12501	0.103985	0.0789279	0.0914563
	9	-13.5019	-7.82792	0.475711	0.496374	0.486043	-11.291	-5.91283	1.07273	1.03771	1.05522	1.97191	1.9348	0.694293	0.788338	0.741316
	10	-0.135893	1.88957	0.153007	0.162753	0.15788	-0.343593	2.14547	0.128914	0.137672	0.133293	-3.50384	-13.8612	0.243649	0.267906	0.255777
	11	-4.66343	-10.805	0.262945	0.293345	0.278145	0.457182	-1.23294	0.57512	0.599819	0.587469	2.01233	6.11604	0.208254	0.202003	0.205128
	12	-3.50894	-2.5764	0.283723	0.303066	0.293395	11.4377	-1.08665	0.628069	0.597145	0.612607	-4.93902	6.90005	2.11253	2.17736	2.14494
	13	3.37969	8.76341	0.861691	0.892492	0.877091	-6.92814	-1.93442	0.191231	0.210606	0.200918	10.2619	2.41084	0.154358	0.158176	0.156267
	14	2.91934	18.2966	0.833876	0.966158	0.900017	-4.31562	5.59493	0.0788604	0.08946	0.0841602	-2.11219	1.11107	0.0550799	0.0614392	0.0582595
	15	3.36986	3.67051	0.414933	0.434228	0.42458	-2.96975	1.83679	0.584845	0.585973	0.585409	-8.45819	5.21784	1.27445	1.21912	1.24678
	16	13.5902	3.48543	1.0557	1.12047	1.08808	-1.70682	3.13327	0.57532	0.583759	0.579539	-0.779823	-0.773908	0.253855	0.260134	0.256994
	17	-3.79657	4.0983	0.217215	0.183906	0.200561	-1.65104	-8.60071	0.653492	0.728928	0.69121	-3.30829	-14.0461	0.547607	0.508226	0.527916
	18	8.86875	-8.58109	0.538191	0.535267	0.536729	0.628679	-9.3329	0.337271	0.351823	0.344547	-4.35274	3.72702	0.351683	0.37226	0.361972
	19	2.28715	0.855053	0.420877	0.405936	0.413406	-3.99824	1.1553	0.21394	0.201118	0.207529	3.7917	-2.54696	0.244987	0.245159	0.245073
	20	0.099565	4.51188	0.243108	0.2317	0.237404	-5.70586	-5.69623	0.228237	0.23521	0.231724	-10.2013	-9.18066	0.27209	0.280693	0.276391
	21	-6.99511	4.6675	0.912173	0.935324	0.923749	-1.07619	1.39613	0.0982204	0.105408	0.101814	2.03615	-2.63346	0.0763072	0.0772562	0.0767817
	22	-0.627623	4.42576	1.49135	1.67582	1.58359	3.46353	0.0497949	0.844577	0.992053	0.918315	-6.16938	15.8046	0.943487	1.11206	1.02778
	23	-6.01909	-19.2337	0.379954	0.496234	0.438094	1.14352	-10.1941	0.425855	0.924641	0.675248	3.52451	-4.42912	0.489102	1.1647	0.826899
	24	8.402	0.98101	0.135412	0.125028	0.13022	6.13785	-0.40125	0.41922	0.425011	0.422115	-8.45667	-2.93529	0.893775	1.09981	0.996791
	25	2.01003	0.522636	0.36689	0.377134	0.372012	4.72486	0.374642	0.21105	0.227607	0.219329	-4.03278	0.659852	0.217434	0.241238	0.229336
	26	-7.14321	-6.71913	1.29595	1.20557	1.25076	2.80598	2.10143	0.275797	0.303233	0.289515	2.58384	-2.81545	0.146943	0.15619	0.151567
	27	6.9492	3.95144	0.592616	0.496411	0.544513	6.65466	3.19914	1.52508	1.49096	1.50802	-6.56005	-3.92883	0.148743	0.140017	0.14438
	28	-14.4021	-0.806155	0.66269	0.639468	0.651079	-11.5146	-3.93564	2.32683	2.53418	2.43051	2.48126	-3.67589	0.669591	0.815263	0.742427
	29	2.92901	-9.32055	0.207261	0.225647	0.216454	1.66958	-8.78164	1.36277	1.60382	1.4833	-5.61735	4.40253	0.551974	0.5739	0.562937
	30	11.776	-5.12686	0.743819	0.690523	0.717171	8.68798	-1.45757	0.793286	0.72067	0.756978	2.61669	-0.60341	0.218069	0.197883	0.207976
	31	-3.26708	8.827	0.233004	0.186571	0.209788	-2.73141	1.99479	0.261086	0.24029	0.250688	-11.5241	2.28724	0.694482	0.677874	0.686178
	32	-5.67331	-18.0647	0.37885	0.381636	0.380243	-8.96397	-15.3569	0.978412	1.02135	0.999883	7.05453	-21.0996	1.572	1.59726	1.58463
	33	11.7742	2.2045	2.77743	3.05945	2.91844	-5.36201	-0.85976	0.273851	0.283119	0.278485	-0.879285	-0.0725968	0.311507	0.341186	0.326346
	34	5.20575	2.54037	1.06002	0.953121	1.00657	-5.70028	-3.73791	1.56496	1.35895	1.46195	-0.47783	-0.30585	0.246488	0.236106	0.241297
	35	-1.47671	-5.5844	1.3443	1.21025	1.27727	1.07071	1.06213	2.98388	3.01255	2.99821	-8.13004	3.21995	0.721884	0.771322	0.746603
	36	56.4173	49.2357	0.6533	0.772983	0.713141	48.8646	60.5863	0.309961	0.312651	0.311306	41.5533	58.471	0.44477	0.495633	0.470202
	37	-2.98331	3.62784	0.23526	0.30194	0.2686	-1.4162	2.42649	0.250055	0.316391	0.283223	-2.29437	-14.0108	0.193055	0.188562	0.190808
	38	3.1633	-6.13493	0.138393	0.13941	0.138901	3.7152	-2.13459	0.678031	0.67047	0.67425	0.247967	3.10663	2.04283	1.84549	1.94416
	39	-6.79976	-1.20078	0.184493	0.171527	0.17801	-3.48119	-1.27317	0.0977894	0.0878805	0.092835	2.5183	-0.432982	0.160917	0.149504	0.155211
	40	0.756464	-1.10209	0.889548	1.26504	1.07729	-0.0198766	5.6956	0.373928	0.565782	0.469855	8.82309	4.5087	0.884296	0.961024	0.92266
	41	-30.1272	-13.5269	0.335831	0.365575	0.350703	-31.6054	-16.5305	0.121505	0.145708	0.133607	-35.914	-20.5306	0.103685	0.123547	0.113616
	42	-8.49043	-12.7809	0.287534	0.227985	0.257759	-0.417484	-13.071	0.752626	0.850435	0.80153	0.881477	2.0595	0.264995	0.351048	0.308022
	43	0.541899	1.00596	0.148833	0.174572	0.161702	-3.47835	-2.13274	0.491801	0.545011	0.518406	-6.70191	-8.6581	0.255205	0.284231	0.269718
	44	-0.365409	-0.814427	0.1018	0.114947	0.108374	1.81862	-5.15487	0.592493	0.745518	0.669005	-2.72469	-9.35985	0.557773	0.560214	0.558993
	45	-1.01107	-0.368458	0.110435	0.107977	0.109206	-3.5591	-2.05701	0.422872	0.384609	0.403741	-9.06553	-5.0247	0.914065	0.882194	0.898129
	46	-10.3212	12.5479	0.546043	0.651147	0.598595	-6.10255	11.6573	0.915525	1.15669	1.03611	-3.09433	-2.93391	1.26318	1.70945	1.48631
	47	1.12518	5.39609	1.09252	0.967063	1.02979	0.247205	0.550112	0.620456	0.55025	0.585353	4.85169	-3.09232	0.33577	0.340465	0.338118
	48	-0.217938	0.192233	0.0889994	0.0845756	0.0867875	0.129506	-2.25529	1.52543	1.65007	1.58775	2.82892	-17.0326	0.87062	0.900326	0.885473
	49	2.82171	-5.08632	0.120279	0.0783017	0.0992905	0.851316	-0.559619	2.2705	1.60747	1.93898	2.69459	13.1705	2.07502	1.27613	1.67557
	50	4.9646	12.5665	0.510628	0.457513	0.48407	0.261881	-0.2683	0.393186	0.364981	0.379084	-1.87997	-4.15996	0.826932	0.787186	0.807059
	51	-7.76126	11.0104	1.03627	1.23128	1.13378	-1.81371	6.63448	2.17256	2.33953	2.25604	1.88209	-3.35932	0.778243	0.820281	0.799262
	52	0.681101	-0.000674971	0.366334	0.375928	0.371131	-3.39291	-4.96083	0.964783	0.974727	0.969755	0.495561	5.92628	0.420309	0.50324	0.461774
	53	-15.8734	1.85821	2.54198	3.41543	2.9787	1.30492	-0.28072	0.142251	0.147098	0.144675	-0.503742	0.249576	0.117062	0.118967	0.118014
	54	-16.8823	16.454	1.83687	2.28579	2.06133	-11.5721	3.61518	0.972913	1.08614	1.02953	-3.35677	5.93473	0.32674	0.344446	0.335593
	55	-5.14396	5.90809	0.143602	0.229492	0.186547	3.26934	-1.54053	0.745312	1.18948	0.967396	10.7407	-0.787401	0.423155	0.450555	0.436855
	56	-1.09635	-9.38502	0.302538	0.35714	0.329839	0.625127	-3.23146	0.242656	0.294464	0.26856	0.482882	7.80769	0.205911	0.22746	0.216685
	57	-1.27437	8.2481	0.281985	0.253632	0.267808	-4.41003	-5.94936	0.219964	0.205107	0.212536	1.45748	-9.60269	0.180322	0.176399	0.178361
	58	-4.20013	-5.18283	0.1083	0.110463	0.109382	-2.19135	-0.535206	0.205425	0.242735	0.22408	7.0101	8.58019	0.442316	0.558542	0.500429
	59	-4.9954	2.96366	0.641074	0.656923	0.648998	1.33266	8.77855	0.285833	0.283833	0.284833	1.57476	-2.26367	0.134577	0.125001	0.129789
	60	3.79382	9.93836	0.433874	0.418478	0.426176	1.70039	-5.32306	2.25469	2.23133	2.24301	-3.59061	-6.73239	0.320047	0.327486	0.323767
	61	24.6603	6.58397	0.259627	0.246998	0.253312	10.6007	-0.206655	0.673052	0.686742	0.679897	11.2882	-2.15701	0.321755	0.322277	0.322016
	62	-27.0482	15.4361	0.775231	0.755928	0.765579	-24.9149	12.7991	0.435861	0.463917	0.449889	-20.5252	9.09206	0.856507	0.721851	0.789179
	63	-5.70911	3.49803	0.54051	0.579307	0.559908	-1.49914	-5.07414	1.11278	0.97431	1.04355	4.57695	-2.19585	0.291897	0.292775	0.292336
	64	0.855929	2.30766	0.167818	0.180264	0.174041	-3.34791	2.65267	0.938838	0.890131	0.914484	-9.26872	-0.776976	0.523392	0.517137	0.520265
	65	-0.27174	-4.68335	0.345371	0.363007	0.354189	-0.763319	-0.869581	0.632056	0.645702	0.638879	-1.96247	5.56152	0.218352	0.237503	0.227928
	66	-0.12659	3.27574	0.535755	0.504791	0.520273	6.49449	3.127	1.64741	1.79286	1.72014	-3.0076	-11.1771	0.699293	0.711187	0.70524
	67	1.08552	-0.962459	0.128815	0.122669	0.125742	5.10364	-1.30019	0.24786	0.238261	0.24306	11.7467	-1.38052	0.221894	0.218062	0.219978
	68	5.95427	6.34218	0.67788	0.642663	0.660271	-1.65013	-7.57379	1.48672	1.47174	1.47923	-3.08517	-7.94929	0.705859	0.699127	0.702493
	69	-7.88333	-2.27095	2.04937	1.71991	1.88464	3.83634	4.15093	0.491927	0.517656	0.504792	7.87861	6.82203	0.421092	0.42443	0.422761
	70	-9.89773	-3.35642	1.01309	0.990186	1.00164	-0.865121	-0.578196	0.355631	0.330257	0.342944	-4.72846	4.07465	0.248865	0.246314	0.24759
	71	4.6127	0.385664	0.14391	0.145541	0.144725	-1.39199	4.03518	0.136335	0.130664	0.1335	0.0204215	-7.89852	0.278197	0.276474	0.277336
	72	3.44284	-2.64825	0.16135	0.172086	0.166718	-5.33161	-1.11038	0.337856	0.366011	0.351934	-2.17857	-2.34803	0.493498	0.482171	0.487835
	73	3.68442	7.32528	0.208494	0.201977	0.205235	-6.17574	-3.04509	0.139874	0.140835	0.140355	-8.33674	-7.25599	0.193668	0.184888	0.189278
	74	2.14826	1.69854	0.0770697	0.0897769	0.0834233	-0.794654	-3.14378	0.136818	0.131141	0.13398	-9.81135	-11.0929	0.408644	0.326831	0.367738
	75	-0.59949	5.21162	0.16047	0.16362	0.162045	-3.05058	0.494576	0.732745	0.729293	0.731019	-6.09441	-4.96679	0.2834	0.300132	0.291766
	76	-0.0323538	0.00309784	0.48258	0.452079	0.467329	-5.53628	1.1044	0.255588	0.236049	0.245818	2.80763	-0.664567	0.134751	0.123821	0.129286
	77	-6.34576	0.54673	0.302104	0.330037	0.316071	2.37391	-0.109526	0.25062	0.265987	0.258303	-4.08126	-5.47498	0.863269	1.00033	0.931799
	78	1.12695	6.49015	0.0784991	0.0891742	0.0838366	0.756242	-1.31654	0.0437241	0.0517563	0.0477402	-9.03953	-0.372334	0.182553	0.170252	0.176403
	79	0.349387	3.18287	0.208786	0.220467	0.214627	-0.293519	-1.67595	0.42492	0.500544	0.462732	-1.45637	-5.4107	1.41948	1.69484	1.55716
	80	4.76568	-6.236	0.81999	0.768476	0.794233	4.36324	7.25143	0.342719	0.381448	0.362084	7.42136	11.6305	0.215993	0.220058	0.218026
	81	12.2139	-12.7102	0.847296	0.833113	0.840204	4.00758	-5.63573	0.253606	0.298047	0.275827	-0.0792722	0.180041	0.0370539	0.0500225	0.0435382
	82	-1.49801	-2.58591	1.08324	1.02256	1.0529	0.947605	-0.735003	0.2822	0.281032	0.281616	5.03646	3.21925	0.486935	0.488743	0.487839
	83	-2.19076	-3.34047	0.298705	0.323717	0.311211	-5.89304	-2.19411	0.646557	0.639963	0.64326	-10.58	-1.31256	0.969542	1.28841	1.12898
	84	0.823911	5.43145	0.169508	0.176207	0.172857	0.79267	-0.0495894	0.424706	0.45405	0.439378	0.461354	-5.52101	0.140228	0.142556	0.141392
	85	-4.29686	9.03917	0.198441	0.201112	0.199776	-2.27767	6.70328	0.166786	0.174894	0.17084	4.2912	-5.97983	0.367913	0.386454	0.377184
	86	8.98297	-41.5199	0.225343	0.224132	0.224737	2.04191	-50.8025	1.14855	1.13835	1.14345	9.80363	-50.5601	0.441465	0.456352	0.448909
	87	-7.0135	-2.93185	1.71214	2.01621	1.86418	-0.241825	0.110021	0.229958	0.234183	0.232071	-9.77573	6.48294	1.31153	1.29422	1.30288
	88	2.08895	-3.36066	0.450796	0.616484	0.53364	5.03299	-6.82437	0.298468	0.510579	0.404523	-8.70095	-15.2429	0.19927	0.229448	0.214359
	89	7.79558	6.82943	1.46394	1.01123	1.23758	2.30569	-2.23389	2.05772	0.976975	1.51735	-3.04636	-0.125687	0.220183	0.19606	0.208121
	90	5.99391	14.3301	0.455073	0.440539	0.447806	4.11636	10.4575	0.24269	0.267037	0.254864	-2.36488	-1.44475	0.667756	0.668446	0.668101
	91	-3.96464	0.790613	0.198771	0.200565	0.199668	-2.23576	1.51524	1.13697	0.871544	1.00426	12.715	-1.35888	0.454202	0.424565	0.439383
	92	-0.989225	3.67631	0.239909	0.254378	0.247144	-0.848011	0.726126	0.416446	0.43814	0.427293	0.612145	-5.82505	0.233684	0.239646	0.236665
	93	5.41567	-5.91461	0.640704	0.78249	0.711597	0.974973	-1.24571	0.247704	0.290276	0.26899	-1.00112	1.45851	0.237969	0.297864	0.267916
	94	-5.99432	6.2773	0.374433	0.374333	0.374383	0.463789	-5.97987	1.76893	1.8055	1.78721	2.8776	-9.08147	0.479572	0.488302	0.483937
	95	-7.23807	-5.58742	0.649755	0.67672	0.663237	-0.792241	3.22321	2.20828	2.20579	2.20704	5.54182	5.80297	0.278886	0.291592	0.285239
	96	-0.393721	7.50804	0.821377	0.804997	0.813187	-1.81228	4.23367	2.72417	2.37131	2.54774	-6.12889	-8.88754	1.57076	1.51571	1.54324
	97	-1.4111	0.134042	0.254773	0.258894	0.256834	2.19485	0.783275	1.62253	1.40632	1.51442	9.15672	0.410546	0.673981	0.724421	0.699201
	98	1.56123	0.413172	0.433481	0.351619	0.39255	4.72838	0.106539	0.143437	0.129902	0.13667	11.4512	-1.14087	0.731918	0.724293	0.728105
	99	-2.16035	-0.385965	0.761024	0.787142	0.774083	-3.45558	-1.24662	0.937451	0.963241	0.950346	7.7263	-12.6219	2.57898	2.55935	2.56917
	100	-0.0851587	1.25489	0.0941639	0.0979611	0.0960625	1.01669	-4.19841	0.145346	0.161903	0.153625	4.66823	-9.73391	0.391922	0.409481	0.400702
	101	-0.854236	-4.8453	0.162733	0.151267	0.157	5.85566	-6.28221	0.408678	0.361506	0.385092	15.4622	1.65298	0.636865	0.572731	0.604798
	102	3.1344	-1.50784	0.230638	0.24047	0.235554	-3.45738	-3.81536	1.81149	1.63361	1.72255	-8.71397	-5.56842	2.95516	2.77918	2.86717
	103	0.930631	-5.31142	0.358312	0.297342	0.327827	8.6805	-9.70632	0.906391	0.904845	0.905618	4.45762	-7.04017	2.56854	2.53336	2.55095
	104	2.59986	13.6138	0.725004	0.771	0.748002	-0.0965705	9.52423	0.708576	0.609012	0.658794	-3.3194	-3.93569	0.417466	0.481693	0.44958
	105	3.36061	-0.0317841	0.140773	0.16334	0.152057	-2.96565	0.0367297	2.26668	2.36985	2.31827	-12.7722	6.43148	0.476825	0.468459	0.472642
	106	1.66147	8.95041	0.926015	0.953807	0.939911	0.659004	2.92446	0.611381	0.650107	0.630744	-0.389398	-0.376089	0.329974	0.333417	0.331695
	107	-4.10208	-5.77189	0.171087	0.186125	0.178606	0.0475054	-2.09124	0.462163	0.479524	0.470844	4.52629	10.4479	0.809877	0.78484	0.797359
	108	-10.3947	-8.6234	1.44302	1.54629	1.49466	-2.026	-0.40763	1.11607	0.939465	1.02777	2.3455	3.15641	0.154219	0.151941	0.15308
	109	-0.867594	8.53742	0.404415	0.443828	0.424121	-5.39812	12.2346	0.957048	0.923398	0.940223	-17.6539	11.7569	1.83428	1.57761	1.70594
	110	22.3071	22.4532	1.59771	1.56325	1.58048	20.345	22.3033	1.30273	1.14122	1.22198	33.1315	33.1768	0.107184	0.111278	0.109231
	111	9.06906	0.223028	0.479465	0.512454	0.495959	-6.09275	-2.13641	0.631273	0.692665	0.661969	-6.52042	-1.40731	0.254936	0.256353	0.255644
	112	-1.86652	-12.1258	0.390538	0.419573	0.405056	1.60251	-21.0267	0.335115	0.371386	0.353251	3.68804	-12.1139	0.222339	0.246441	0.23439
	113	-8.03965	12.36	0.617829	0.933087	0.775458	-12.9344	16.0441	0.294732	0.340537	0.317635	-15.3072	21.9798	0.586643	0.542118	0.564381
	114	3.41904	-2.1663	0.11897	0.116178	0.117574	1.20535	-2.41829	0.0836879	0.0786957	0.0811918	-10.8655	7.94794	0.725644	0.709384	0.717514
	115	0.000369242	-2.45635	0.223448	0.230615	0.227031	-0.184799	1.01746	0.809481	0.828819	0.81915	-1.84587	7.21984	0.265777	0.276237	0.271007
	116	-1.00258	-1.90257	0.330035	0.320537	0.325286	-7.5327	-1.81338	0.748896	0.767238	0.758067	-11.2594	-2.51942	1.73262	1.79548	1.76405
	117	-13.8788	8.11567	1.43976	1.43585	1.4378	-0.697457	-0.12537	0.821717	0.771001	0.796359	0.418743	-0.248882	0.310375	0.315367	0.312871
	118	2.75222	12.9827	0.718467	0.925154	0.82181	5.38362	18.4276	0.690325	0.8408	0.765562	5.8454	21.5277	1.2338	1.24882	1.24131
	119	1.27128	-2.72722	0.331746	0.332637	0.332191	-6.7594	5.42556	2.82093	2.69132	2.75612	3.20383	4.77752	0.462387	0.41914	0.440763
	120	0.366857	4.8123	0.52887	0.541887	0.535378	5.34915	-10.1294	2.48077	2.46114	2.47096	4.11736	-9.87889	0.930879	1.03101	0.980942
	121	0.865409	2.59372	0.706609	0.729895	0.718252	-0.338117	-1.90439	0.723338	0.75301	0.738174	3.20552	-5.97419	1.00961	1.12278	1.06619
	122	-4.0017	4.90292	2.08266	2.94856	2.51561	-3.22423	-1.55708	0.3785	1.25557	0.817033	-1.09275	7.1491	0.123194	0.126681	0.124937
	123	-9.95042	-5.5067	0.354569	0.412555	0.383562	-11.3468	-2.22718	0.108167	0.120761	0.114464	-13.4317	4.16115	0.405389	0.339743	0.372566
	124	-1.73138	-4.47867	0.285986	0.283158	0.284572	2.48308	-4.05249	2.64382	2.82848	2.73615	3.5761	11.6584	2.76668	2.89241	2.82955
	125	11.1423	9.14633	1.63831	1.68125	1.65978	6.7061	5.5711	0.292423	0.300835	0.296629	2.46319	1.43219	0.357118	0.344963	0.35104
	126	-1.89694	11.3461	1.08376	1.12999	1.10688	2.41597	3.37737	1.10837	1.99201	1.55019	-2.13297	5.75165	0.144648	0.154411	0.149529
	127	-20.751	-7.5195	2.13687	2.83519	2.48603	-10.8109	-0.468493	0.679116	0.511679	0.595397	-19.2579	3.32003	0.148735	0.139036	0.143885
	128	-8.6248	1.5058	0.448581	0.475218	0.461899	-2.8348	-1.0701	0.280921	0.284497	0.282709	3.20433	-0.911216	0.363165	0.360381	0.361773
	129	-2.42301	-3.54736	0.627846	0.641254	0.63455	1.71341	-1.60515	0.545503	0.648656	0.59708	5.28252	-1.12471	1.52343	1.84912	1.68628
	130	2.57896	-47.3236	0.359618	0.42686	0.393239	4.39983	-50.4904	0.405386	0.435403	0.420394	7.21445	-56.6507	0.31084	0.352362	0.331601
	131	-5.87822	6.33427	0.818999	1.04434	0.931667	2.39534	1.63909	0.408007	0.386116	0.397061	-0.685972	3.61373	0.592744	0.604322	0.598533
	132	-1.7824	-1.08088	0.295759	0.310383	0.303071	8.67371	4.52935	0.9436	1.09801	1.02081	-0.944867	6.57034	0.237046	0.289563	0.263305
	133	2.66519	-3.76955	0.21772	0.216742	0.217231	-1.68882	1.21209	0.945414	0.748274	0.846844	-1.31457	5.51594	1.00452	0.844303	0.924411
	134	1.77955	3.66309	0.407923	0.410868	0.409396	-1.1569	0.333151	1.81668	1.74483	1.78075	-3.52684	-2.60718	0.686148	0.665315	0.675731
	135	-2.49286	-4.07445	0.488445	0.468891	0.478668	3.0034	-2.46449	0.568096	0.579302	0.573699	8.96959	0.3708	0.731839	0.709102	0.72047

## Sheet: Figure 3a, supplement 1_8
		Normalized center of mass coordinates of class 3
	Molecule #	X1	Y1	X2	Y2	X3	Y3	dX	dY
	1	-1.47259	5.13958	0.179039	-0.797929	1.29355	-4.34165	1	1
	2	4.68404	2.11566	4.99144	2.85134	-9.67548	-4.96701	1	1
	3	-0.797207	0.790738	3.2014	-4.26061	-2.40419	3.46987	1	1
	4	-3.26756	-3.11075	0.623892	-1.50855	2.64367	4.6193	1	1
	5	-5.81314	5.30632	0.0979904	4.04534	5.71515	-9.35166	1	1
	6	1.22184	6.59448	4.06153	-1.69996	-5.28337	-4.89452	1	1
	7	-1.32289	4.71787	-5.71714	-4.9016	7.04003	0.183727	1	1
	8	10.3038	1.38612	-3.88596	-0.318483	-6.41787	-1.06764	1	1
	9	-5.89491	-3.8926	-3.68401	-1.97751	9.57892	5.87012	1	1
	10	1.19188	5.16496	0.984184	5.42086	-2.17607	-10.5858	1	1
	11	-3.93212	-8.83106	1.18849	0.741041	2.74363	8.09002	1	1
	12	-4.50554	-3.6554	10.4411	-2.16565	-5.93561	5.82105	1	1
	13	1.14187	5.68347	-9.16595	-5.01436	8.02408	-0.669104	1	1
	14	4.08883	9.96237	-3.14613	-2.73926	-0.942696	-7.22312	1	1
	15	6.05589	0.0954616	-0.283723	-1.73826	-5.77216	1.6428	1	1
	16	9.889	1.53717	-5.408	1.18501	-4.481	-2.72217	1	1
	17	-0.877937	10.2811	1.2676	-2.41789	-0.389659	-7.86323	1	1
	18	7.15385	-3.8521	-1.08622	-4.60391	-6.06763	8.45601	1	1
	19	1.59362	1.03392	-4.69178	1.33417	3.09817	-2.3681	1	1
	20	5.36875	7.96688	-0.436666	-2.24123	-4.93209	-5.72566	1	1
	21	-4.98339	3.52411	0.935524	0.25274	4.04787	-3.77685	1	1
	22	0.483535	-2.33429	4.57469	-6.71026	-5.05822	9.04455	1	1
	23	-5.56873	-7.94803	1.59388	1.09152	3.97486	6.85651	1	1
	24	6.37427	1.76619	4.11012	0.383926	-10.4844	-2.15011	1	1
	25	1.10932	0.00359235	3.82416	-0.144401	-4.93348	0.140809	1	1
	26	-6.55875	-4.24141	3.39045	4.57915	3.1683	-0.337738	1	1
	27	4.60126	2.87752	4.30673	2.12523	-8.90799	-5.00275	1	1
	28	-6.59031	1.99974	-3.70278	-1.12974	10.2931	-0.869995	1	1
	29	3.2686	-4.754	2.00916	-4.21508	-5.27776	8.96908	1	1
	30	4.08247	-2.73091	0.994412	0.938376	-5.07688	1.79254	1	1
	31	2.5738	4.45732	3.10947	-2.37489	-5.68326	-2.08244	1	1
	32	-3.14573	0.109026	-6.43639	2.81683	9.58212	-2.92586	1	1
	33	9.9299	1.78045	-7.20631	-1.28381	-2.72359	-0.496643	1	1
	34	5.52987	3.0415	-5.37616	-3.23678	-0.15371	0.195279	1	1
	35	1.36864	-5.15029	3.91606	1.49623	-5.28469	3.65406	1	1
	36	7.47225	-6.86199	-0.0804436	4.48865	-7.3918	2.37334	1	1
	37	-0.752012	6.28	0.81509	5.07866	-0.0630783	-11.3587	1	1
	38	0.78781	-4.41397	1.33971	-0.413626	-2.12752	4.8276	1	1
	39	-4.21221	-0.231803	-0.893639	-0.30419	5.10585	0.535993	1	1
	40	-2.4301	-4.13616	-3.20644	2.66153	5.63653	1.47463	1	1
	41	2.42166	3.33577	0.943434	0.332178	-3.3651	-3.66795	1	1
	42	-5.81495	-4.85013	2.258	-5.14018	3.55696	9.99031	1	1
	43	3.75468	4.26759	-0.265562	1.12889	-3.48912	-5.39648	1	1
	44	0.0584173	4.29529	2.24245	-0.0451497	-2.30087	-4.25014	1	1
	45	3.53416	2.11493	0.986136	0.426379	-4.5203	-2.54131	1	1
	46	-3.81517	5.45745	0.403479	4.56689	3.41169	-10.0243	1	1
	47	-0.949515	4.4448	-1.82749	-0.401182	2.777	-4.04362	1	1
	48	-1.13143	6.55744	-0.783989	4.10992	1.91542	-10.6674	1	1
	49	0.699174	-7.5945	-1.27122	-3.0678	0.57205	10.6623	1	1
	50	3.84909	9.85376	-0.85362	-2.98105	-2.99548	-6.87271	1	1
	51	-5.19696	6.24852	0.750585	1.87264	4.44638	-8.12116	1	1
	52	1.41985	-0.322265	-2.65416	-5.28242	1.23431	5.60469	1	1
	53	-10.8493	1.24919	6.32899	-0.889742	4.52033	-0.359445	1	1
	54	-6.27858	7.78602	-0.968388	-5.05278	7.24697	-2.73324	1	1
	55	-8.09931	4.7147	0.313985	-2.73391	7.78533	-1.98079	1	1
	56	-1.10023	-7.78209	0.621239	-1.62853	0.478994	9.41062	1	1
	57	0.134604	10.6828	-3.00106	-3.51471	2.86645	-7.16804	1	1
	58	-4.40634	-6.13688	-2.39756	-1.48926	6.80389	7.62614	1	1
	59	-4.29941	-0.195854	2.02865	5.61904	2.27076	-5.42318	1	1
	60	3.15929	10.6441	1.06586	-4.61737	-4.22515	-6.02669	1	1
	61	9.14391	5.1772	-4.91573	-1.61342	-4.22818	-3.56378	1	1
	62	-2.88541	2.99368	-0.752104	0.356665	3.63751	-3.35035	1	1
	63	-4.83201	4.75535	-0.622042	-3.81682	5.45405	-0.938534	1	1
	64	4.77617	0.913209	0.572323	1.25822	-5.34849	-2.17143	1	1
	65	0.727438	-4.68621	0.235859	-0.872444	-0.963297	5.55866	1	1
	66	-1.24669	4.86718	5.37439	4.71844	-4.1277	-9.58561	1	1
	67	-4.89308	0.251932	-0.874969	-0.0858004	5.76805	-0.166132	1	1
	68	5.54795	9.40248	-2.05645	-4.51349	-3.4915	-4.88899	1	1
	69	-9.16053	-5.17162	2.55913	1.25026	6.6014	3.92136	1	1
	70	-4.73396	-3.4031	4.29865	-0.624873	0.435314	4.02797	1	1
	71	3.53232	1.54489	-2.47237	5.19441	-1.05995	-6.7393	1	1
	72	4.79862	-0.612697	-3.97583	0.925173	-0.822787	-0.312476	1	1
	73	7.29378	8.31721	-2.56639	-2.05315	-4.72739	-6.26406	1	1
	74	4.96751	5.87793	2.02459	1.03561	-6.9921	-6.91354	1	1
	75	2.64867	4.96515	0.197577	0.248108	-2.84625	-5.21326	1	1
	76	0.88798	-0.144546	-4.61594	0.956756	3.72796	-0.812211	1	1
	77	-3.66139	2.22599	5.05828	1.56973	-1.39689	-3.79572	1	1
	78	3.5124	4.88972	3.14169	-2.91696	-6.65409	-1.97276	1	1
	79	0.816221	4.48413	0.173316	-0.374693	-0.989537	-4.10944	1	1
	80	-0.75108	-10.4513	-1.15352	3.03611	1.9046	7.4152	1	1
	81	6.83318	-6.65488	-1.37317	0.419554	-5.46002	6.23532	1	1
	82	-2.99336	-2.55202	-0.547745	-0.701115	3.54111	3.25313	1	1
	83	4.0305	-1.05809	0.328227	0.0882749	-4.35873	0.969816	1	1
	84	0.131266	5.47783	0.100025	-0.0032039	-0.231291	-5.47463	1	1
	85	-3.53575	5.78496	-1.51656	3.44907	5.05231	-9.23404	1	1
	86	2.04013	6.10759	-4.90093	-3.17498	2.86079	-2.93261	1	1
	87	-1.33648	-4.15222	5.43519	-1.11035	-4.09872	5.26257	1	1
	88	2.61529	5.11531	5.55933	1.6516	-8.17461	-6.76692	1	1
	89	5.44395	5.33948	-0.045951	-3.72384	-5.398	-1.61564	1	1
	90	3.41211	6.54917	1.53456	2.67653	-4.94668	-9.2257	1	1
	91	-6.13616	0.474956	-4.40728	1.19959	10.5434	-1.67454	1	1
	92	-0.580862	4.15052	-0.439647	1.20033	1.02051	-5.35085	1	1
	93	3.61916	-4.014	-0.821537	0.654891	-2.79763	3.35911	1	1
	94	-5.11001	9.20531	1.3481	-3.05185	3.76191	-6.15346	1	1
	95	-6.40857	-6.73367	0.0372563	2.07696	6.37132	4.65672	1	1
	96	2.38458	6.55665	0.966015	3.28228	-3.35059	-9.83893	1	1
	97	-4.72459	-0.308579	-1.11864	0.340654	5.84323	-0.0320753	1	1
	98	-4.35238	0.620226	-1.18523	0.313593	5.53761	-0.933819	1	1
	99	-2.86381	4.36554	-4.15903	3.50489	7.02284	-7.87043	1	1
	100	-1.95175	5.4807	-0.849896	0.0274041	2.80164	-5.5081	1	1
	101	-7.67543	-1.68713	-0.965536	-3.12403	8.64096	4.81116	1	1
	102	6.14672	2.1227	-0.445063	-0.184823	-5.70166	-1.93788	1	1
	103	-3.75895	2.04122	3.99092	-2.35368	-0.231968	0.312467	1	1
	104	2.8719	7.21304	0.175465	3.12344	-3.04736	-10.3365	1	1
	105	7.48635	-2.17726	1.1601	-2.10875	-8.64646	4.28601	1	1
	106	1.01778	5.11748	0.0153108	-0.908465	-1.03309	-4.20902	1	1
	107	-4.25932	-6.63349	-0.109733	-2.95284	4.36905	9.58633	1	1
	108	-7.03631	-6.66519	1.3324	1.55058	5.70391	5.11462	1	1
	109	7.1056	-2.30556	2.57507	1.39167	-9.68068	0.913896	1	1
	110	-2.95414	-3.52458	-4.91621	-3.67448	7.87035	7.19905	1	1
	111	10.2504	1.32992	-4.91138	-1.02951	-5.33905	-0.300413	1	1
	112	-3.00786	2.96302	0.461169	-5.9379	2.5467	2.97489	1	1
	113	4.05413	-4.43467	-0.840668	-0.750548	-3.21346	5.18522	1	1
	114	5.49941	-3.28742	3.28573	-3.53941	-8.78514	6.82682	1	1
	115	0.677135	-4.38333	0.491966	-0.909526	-1.1691	5.29286	1	1
	116	5.59565	0.175888	-0.934474	0.265075	-4.66118	-0.440963	1	1
	117	-9.15965	5.5352	4.02172	-2.70584	5.13792	-2.82936	1	1
	118	-1.9082	-4.66328	0.723207	0.781626	1.18499	3.88165	1	1
	119	2.03271	-5.21917	-5.99797	2.9336	3.96526	2.28557	1	1
	120	-2.91093	9.87762	2.07136	-5.06404	0.839572	-4.81358	1	1
	121	-0.378862	4.35534	-1.58239	-0.142769	1.96125	-4.21257	1	1
	122	-1.22881	1.40461	-0.451335	-5.0554	1.68014	3.65079	1	1
	123	1.62588	-4.31579	0.229541	-1.03627	-1.85542	5.35206	1	1
	124	-3.17398	-5.52108	1.04048	-5.0949	2.1335	10.616	1	1
	125	4.37176	3.76312	-0.0644231	0.187894	-4.30733	-3.95102	1	1
	126	-1.35896	4.52109	2.95395	-3.44768	-1.59499	-1.0734	1	1
	127	-3.81106	-5.96351	6.12901	1.08749	-2.31795	4.87602	1	1
	128	-5.87304	1.66431	-0.0830428	-0.911599	5.95609	-0.752711	1	1
	129	-3.94732	-1.45496	0.189102	0.487257	3.75822	0.967698	1	1
	130	-2.15212	4.1646	-0.331249	0.997865	2.48337	-5.16247	1	1
	131	-4.4886	2.47191	3.78496	-2.22327	0.703645	-0.248637	1	1
	132	-3.76455	-4.42048	6.69156	1.18975	-2.92702	3.23074	1	1
	133	2.77793	-4.75571	-1.57609	0.225933	-1.20184	4.52978	1	1
	134	2.74762	3.20007	-0.188841	-0.129871	-2.55878	-3.0702	1	1
	135	-5.6529	-2.0184	-0.156641	-0.408443	5.80955	2.42685	1	1

## Sheet: Figure 3a, supplement 1_9
			Fit of simulated coordinates to class 3
	Molecule #	X1	Y1	X2	Y2	X3	Y3	dX	dY
	1	0.429658	-1.18047	-1.92836	5.29812	1.4987	-4.11764	1	1
	2	5.24162	3.29374	4.10065	2.04689	-9.34227	-5.34063	1	1
	3	-0.807492	0.962332	3.62412	-4.31906	-2.81663	3.35673	1	1
	4	0.787395	-1.6445	2.41518	5.11251	-3.20257	-3.468	1	1
	5	-5.81602	4.91033	0.0618717	3.96814	5.75415	-8.87847	1	1
	6	0.860647	6.47432	4.11056	-1.89877	-4.97121	-4.57555	1	1
	7	7.03033	0.55973	-0.954167	4.71239	-6.07616	-5.27212	1	1
	8	-6.8227	-1.30236	-3.81184	-0.520945	10.6345	1.82331	1	1
	9	-5.9658	-3.55732	-3.40378	-1.79325	9.36959	5.35057	1	1
	10	1.30236	5.09748	0.520945	5.15667	-1.82331	-10.2542	1	1
	11	2.47887	7.53703	1.36187	0.914592	-3.84074	-8.45162	1	1
	12	-5.95327	5.2389	-4.38532	-3.4104	10.3386	-1.8285	1	1
	13	7.92797	-0.186541	1.16718	5.43135	-9.09516	-5.2448	1	1
	14	-0.922453	-7.04769	-3.48666	-2.81908	4.40911	9.86677	1	1
	15	-0.525117	-1.19482	-5.71601	1.52608	6.24112	-0.331262	1	1
	16	-5.44859	1.00662	-4.75574	-2.66767	10.2043	1.66105	1	1
	17	-0.689634	-7.75101	1.72815	-2.371	-1.03852	10.122	1	1
	18	6.91356	-3.84065	-0.893634	-4.60657	-6.01993	8.44722	1	1
	19	-4.95322	1.3559	3.09303	-2.3873	1.86018	1.03139	1	1
	20	-5.41876	-5.74533	-0.0348861	-2.29813	5.45365	8.04347	1	1
	21	1.05217	0.772184	4.18717	-4.17963	-5.23934	3.40744	1	1
	22	4.12217	-6.56081	0.582558	-2.43631	-4.70473	8.99712	1	1
	23	3.65586	7.02906	1.83267	0.711404	-5.48854	-7.74046	1	1
	24	6.18297	1.74025	4.47719	-0.0332988	-10.6602	-1.70695	1	1
	25	-5.00654	0	3.85671	0	1.14983	0	1	1
	26	2.85841	-0.179384	3.84336	4.60477	-6.70177	-4.42538	1	1
	27	4.5	2.59808	4.49999	2.59807	-9	-5.19615	1	1
	28	-6.86441	2.20588	-3.81207	-0.964552	10.6765	-1.24132	1	1
	29	2.96726	-4.34463	2.25321	-4.66751	-5.22047	9.01214	1	1
	30	1.48279	1.061	-5.45423	1.49071	3.97144	-2.5517	1	1
	31	-5.66424	-1.92905	3.24027	-2.77563	2.42397	4.70468	1	1
	32	-6.89339	2.98909	-3.12768	0.178177	10.0211	-3.16727	1	1
	33	-7.38606	-1.30236	-2.95442	-0.520945	10.3405	1.82331	1	1
	34	-0.107185	-0.0618835	-5.1172	-2.95441	5.22438	3.0163	1	1
	35	3.75	1.43072	1.5	-5.56834	-5.25	4.13763	1	1
	36	-7.47545	2.58177	0.0801349	4.69177	7.39532	-7.27354	1	1
	37	-0.449284	6.2656	0.549685	4.51025	-0.100401	-10.7758	1	1
	38	1.76589	-0.453886	-2.36396	5.13639	0.598072	-4.6825	1	1
	39	4.93047	0.869376	-3.79812	-0.66971	-1.13236	-0.199665	1	1
	40	5.66424	1.92905	-3.24027	2.77563	-2.42397	-4.70468	1	1
	41	-3.21814	-3.83523	2.47904	2.95441	0.739095	0.880819	1	1
	42	-6.19309	-4.95311	2.59709	-4.9109	3.596	9.86401	1	1
	43	-0.772184	1.05217	4.17963	4.18717	-3.40744	-5.23934	1	1
	44	0.0899388	4.05495	-2.06424	-4.14832	1.97431	0.0933692	1	1
	45	-4.33579	-2.50327	3.34001	1.92835	0.99578	0.574914	1	1
	46	-3.72309	5.66771	0.514769	4.65537	3.20832	-10.3231	1	1
	47	-0.792708	3.97773	2.75323	-3.72685	-1.96052	-0.250884	1	1
	48	-1.20423	6.82955	-0.669713	3.79813	1.87395	-10.6277	1	1
	49	0.45115	-7.5	-0.902299	-3	0.45115	10.5	1	1
	50	-2.56515	-7.04769	-1.02606	-2.81908	3.59121	9.86677	1	1
	51	-5.34217	5.83725	0.933447	1.79352	4.40872	-7.63077	1	1
	52	1.2973	-0.142644	1.53638	5.71325	-2.83368	-5.5706	1	1
	53	6.05203	-1.30236	4.55343	-0.520945	-10.6055	1.82331	1	1
	54	7.23627	-3.12816	-1.24212	-4.7223	-5.99416	7.85046	1	1
	55	7.61334	-2.23857	0.345347	-2.45427	-7.95869	4.69284	1	1
	56	-1.62175	-7.76669	0.72212	-1.473	0.899631	9.23969	1	1
	57	2.947	-7.09606	-2.76832	-3.53441	-0.178672	10.6305	1	1
	58	-4.61482	-6.10229	-2.38731	-1.50322	7.00212	7.60551	1	1
	59	-4.54267	-0.420219	2.19094	-4.94465	2.35173	5.36487	1	1
	60	-3.82353	-5.99179	0.858869	-4.40072	2.96466	10.3925	1	1
	61	-4.32597	-3.75	-4.84807	-1.5	9.17403	5.25	1	1
	62	-2.95767	2.48178	3.52093	-2.95441	-0.563265	0.472636	1	1
	63	-0.757802	-3.94147	5.74422	-0.510279	-4.98642	4.45175	1	1
	64	0.453886	1.76589	-5.13639	-2.36396	4.6825	0.598072	1	1
	65	0.218143	-1.23715	-0.979052	5.55248	0.760909	-4.31533	1	1
	66	5.63099	4.91686	-1.40666	5.03706	-4.22432	-9.95391	1	1
	67	-1.25623	0	5.63814	0	-4.3819	0	1	1
	68	-3.29374	-5.24162	-2.04689	-4.10065	5.34063	9.34227	1	1
	69	6.49519	3.75	2.59808	1.5	-9.09327	-5.25	1	1
	70	-4.33269	-3.36869	4.03723	-0.330017	0.295465	3.69871	1	1
	71	3.79231	1.31446	-2.4302	5.22978	-1.36212	-6.54424	1	1
	72	4.93047	-0.869376	-3.79812	0.66971	-1.13236	0.199665	1	1
	73	-4.36034	-5.91296	-2.7616	-1.99486	7.12194	7.90782	1	1
	74	4.82091	6.1092	1.92836	1.36092	-6.74927	-7.47012	1	1
	75	0.0618835	0.107185	2.95441	5.1172	-3.0163	-5.22438	1	1
	76	3.8023	-0.670448	-4.52642	0.79813	0.72412	-0.127682	1	1
	77	5.22356	1.68367	-3.68088	1.69093	-1.54268	-3.3746	1	1
	78	3.03451	-2.62701	3.31402	4.7195	-6.34854	-2.09249	1	1
	79	-0.670448	-3.8023	0.79813	4.52642	-0.127682	-0.72412	1	1
	80	2.11241	7.38606	-1.28765	2.95442	-0.824756	-10.3405	1	1
	81	-4.90719	6.23467	-1.59255	0.393648	6.49974	-6.62832	1	1
	82	-2.95767	-2.48178	3.52093	2.95441	-0.563265	-0.472636	1	1
	83	3.8023	-0.670448	-4.52642	0.79813	0.72412	-0.127682	1	1
	84	0	-0.123767	0	-5.90883	0	6.0326	1	1
	85	-3.65307	5.94545	-1.64925	3.44449	5.30231	-9.38994	1	1
	86	2.62701	-3.03451	-4.7195	-3.31402	2.09249	6.34854	1	1
	87	-1.43072	-3.75	5.56834	-1.5	-4.13763	5.25	1	1
	88	5.74533	2.02302	2.29813	4.81722	-8.04347	-6.84025	1	1
	89	0.219898	-3.75	-5.77136	-1.5	5.55146	5.25	1	1
	90	3.75	6.49519	1.5	2.59808	-5.25	-9.09327	1	1
	91	-6.24843	0.645552	-4.34627	1.32453	10.5947	-1.97008	1	1
	92	-0.218143	1.23715	0.979052	-5.55248	-0.760909	4.31533	1	1
	93	-0.807492	0.962332	3.62412	-4.31906	-2.81663	3.35673	1	1
	94	3.92935	-6.00243	1.20142	-3.41843	-5.13077	9.42086	1	1
	95	6.28744	4.82091	0.382357	1.92836	-6.6698	-6.74927	1	1
	96	2.56515	6.48947	1.02606	3.67855	-3.59121	-10.168	1	1
	97	-1.25623	0	5.63814	0	-4.3819	0	1	1
	98	-1.23715	0.218143	5.55248	-0.979052	-4.31533	0.760909	1	1
	99	-4.05367	3.63737	-2.68778	4.38461	6.74145	-8.02198	1	1
	100	-1.2973	-0.142644	-1.53638	5.71325	2.83368	-5.5706	1	1
	101	-7.66179	-1.8333	-1.06071	-3.1216	8.7225	4.9549	1	1
	102	-0.116303	-0.0423308	-5.55248	-2.02094	5.66879	2.06327	1	1
	103	-3.34369	1.93048	3.98047	-2.29812	-0.63678	0.367645	1	1
	104	2.98909	6.89339	0.178177	3.12768	-3.16727	-10.0211	1	1
	105	7.56545	-2.26622	1.17928	-1.9728	-8.74473	4.23902	1	1
	106	-0.218143	-1.23715	0.979052	5.55248	-0.760909	-4.31533	1	1
	107	-4.5112	-6.21814	0.199527	-3.21665	4.31167	9.43479	1	1
	108	6.06866	4.93859	1.41	1.60511	-7.47867	-6.5437	1	1
	109	7.5135	-2.02511	2.63507	1.29018	-10.1486	0.734928	1	1
	110	-5.08852	-3.68328	-3.10172	-3.32021	8.19024	7.00349	1	1
	111	-5.2355	-0.519622	-5.02386	-1.27416	10.2594	1.79378	1	1
	112	0.204433	-5.48439	-2.84789	2.88057	2.64345	2.60382	1	1
	113	-0.772184	-1.05217	4.17963	-4.18717	-3.40744	5.23934	1	1
	114	5.08852	-3.68328	3.10172	-3.32021	-8.19024	7.00349	1	1
	115	0.218143	-1.23715	-0.979052	5.55248	0.760909	-4.31533	1	1
	116	-1.25623	0	5.63814	0	-4.3819	0	1	1
	117	5.47327	-2.89251	3.82299	-2.52782	-9.29626	5.42033	1	1
	118	-1.71234	-4.7046	1.31907	3.62412	0.393264	1.08048	1	1
	119	3.44459	2.06016	2.44414	-5.22328	-5.88873	3.16311	1	1
	120	1.42086	-5.06573	2.12718	-4.72628	-3.54805	9.79201	1	1
	121	-0.0899388	4.05495	2.06424	-4.14832	-1.97431	0.0933692	1	1
	122	-0.475188	-5.11342	1.81393	3.46059	-1.33874	1.65282	1	1
	123	0.429658	-1.18047	-1.92836	5.29812	1.4987	-4.11764	1	1
	124	-3.10081	-5.24276	1.33598	-5.16742	1.76483	10.4102	1	1
	125	0.094811	0.0795559	4.52643	3.79812	-4.62124	-3.87768	1	1
	126	2.53758	-3.16409	-1.08519	4.50467	-1.45239	-1.34058	1	1
	127	5.82307	1.40711	-2.37477	4.50996	-3.44831	-5.91707	1	1
	128	0.0847966	-1.30236	5.89324	-0.520945	-5.97804	1.82331	1	1
	129	3.62811	1.32053	-4.31906	-1.57201	0.690947	0.251484	1	1
	130	-0.628117	1.08793	2.81907	-4.88277	-2.19095	3.79484	1	1
	131	1.08793	-0.628117	-4.88277	2.81907	3.79484	-2.19095	1	1
	132	-2.53224	3.11404	-4.08321	-4.07233	6.61545	0.958289	1	1
	133	-1.81788	0.140347	3.21997	-4.64786	-1.40209	4.50751	1	1
	134	-2.48178	-2.95767	2.95441	3.52093	-0.472636	-0.563265	1	1
	135	-0.116303	-0.0423308	-5.55248	-2.02094	5.66879	2.06327	1	1
