# Supplementary material for: Deciphering a hexameric protein complex with Angstrom optical resolution
Source: eLife. 2022 May 26;11:e76308. doi: 10.7554/eLife.76308 (PMC9142145; doi:10.7554/eLife.76308)
Supplement: Figure 3—source data 3. [file elife-76308-fig3-data3.zip]

Archive with 4 entries (3 files):
- Figure 3-source data 3/
- Figure 3-source data 3/Class_1.mrc
- Figure 3-source data 3/Class_2.mrc
- Figure 3-source data 3/Class_3.mrc
