# Supplementary material for: Deciphering a hexameric protein complex with Angstrom optical resolution
Source: eLife. 2022 May 26;11:e76308. doi: 10.7554/eLife.76308 (PMC9142145; doi:10.7554/eLife.76308)
Supplement: Figure 3—source data 4. [file elife-76308-fig3-data4.zip]

Archive with 3 entries (2 files):
- Figure 3-source data 4/
- Figure 3-source data 4/Hexamer_3D.cxs
- Figure 3-source data 4/Hexamer_3D.mrc
